# Supplementary material for: A morphometric analysis of Tobleriabicuspis, a Voltziales seed cone from the early Permian Jambi palaeoflora, Sumatra (Indonesia)
Source: PhytoKeys. 2019 Mar 25;119:67–95. doi: 10.3897/phytokeys.119.29555 (PMC6443619; doi:10.3897/phytokeys.119.29555)
Supplement: Supplementary material 1 [file phytokeys-119-067-s001.xls]

## Sheet: Blad1
AAA	Tot FU length	Tot FU width	Tot FU surface	Tot L/W	GROWTH INDEX	AAA	Tot FU length	Tot FU width	Tot FU surface	Tot L/W	GROWTH INDEX	AAA	Tot FU length	Tot FU width	Tot FU surface	Tot L/W	GROWTH INDEX	ORDER	AAA	OS FU length	OS FU width	OS FU surface	AAA	FU length	F FU width	F FU surface	AAA	Cones FU length	Cones FU width	FU cones surface	AAA	FU C1 length	FU C1 width	FU C1 surface	AAA	FU C1b length	FU C1b width	FU C1 b surface	AAA	FU C1 a length	FU C1 a width	FU C1 a surface	AAA	FU C2 length	FU C2 width	FU C2 surface
C1a	0.861	0.588	0.506268	1.46429	0.345744	OS53	2.27642	1.19689	2.72463	1.90195	1.43255	OS3	0.849328	0.423199	0.359434	2.00692	0.179097	1	OS10	1.17103	0.959964	1.12415	F1	1.018	0.641	0.652538	C1a	0.861	0.588	0.506268	C1a	0.861	0.588	0.506268	C1b	0.606	0.499	0.302394	C1a	0.861	0.588	0.506268	C2	1.031	0.459	0.473229
C1a	0.943	0.769	0.725167	1.22627	0.591361	OS24	1.5517	1.29874	2.01525	1.19478	1.68672	OS6	0.989	0.441	0.436149	2.24263	0.194481	2	OS11	1.20975	0.752763	0.910654	F10	1.298	1.007	1.30709	C1a	0.943	0.769	0.725167	C1a	0.943	0.769	0.725167	C1b	0.664	0.54	0.35856	C1a	0.943	0.769	0.725167	C2	1.037	0.753	0.780861
C1a	0.945	0.61	0.57645	1.54918	0.3721	OS48	2.02074	1.32271	2.67287	1.52772	1.74957	OS19	1.41606	0.462448	0.654852	3.06209	0.213858	3	OS12	1.24396	0.586093	0.729074	F100	2.112	1.292	2.7287	C1a	0.945	0.61	0.57645	C1a	0.945	0.61	0.57645	C1b	0.667	0.509	0.339503	C1a	0.945	0.61	0.57645	C2	1.048	0.485	0.50828
C1a	0.987	0.776	0.765912	1.27191	0.602176	OS22	1.49423	1.35588	2.02599	1.10204	1.8384	OS12	1.24396	0.586093	0.729074	2.12245	0.343505	4	OS13	1.25255	0.63766	0.798703	F101	2.12	1.479	3.13548	C1a	0.987	0.776	0.765912	C1a	0.987	0.776	0.765912	C1b	0.912	0.827	0.754224	C1a	0.987	0.776	0.765912	C2	1.314	0.783	1.02886
C1a	1.008	0.954	0.961632	1.0566	0.910116	OS50	2.17826	1.41973	3.09254	1.53428	2.01563	OS21	1.473	0.614	0.904422	2.39902	0.376996	5	OS14	1.27962	0.640023	0.818983	F102	2.132	1.44	3.07008	C1a	1.008	0.954	0.961632	C1a	1.008	0.954	0.961632	C1b	1.206	1.125	1.35675	C1a	1.008	0.954	0.961632	C2	1.4	1.261	1.7654
C1a	1.039	0.812	0.843668	1.27956	0.659344	OS31	1.64478	1.42422	2.34254	1.15486	2.02842	OS26	1.57626	0.636281	1.00295	2.47731	0.404854	6	OS15	1.28124	0.756801	0.96964	F103	2.146	0.933	2.00222	C1a	1.039	0.812	0.843668	C1a	1.039	0.812	0.843668	C1b	1.241	0.901	1.11814	C1a	1.039	0.812	0.843668	C2	1.428	0.924	1.31947
C1a	1.042	0.686	0.714812	1.51895	0.470596	OS39	1.78923	1.43734	2.57173	1.24482	2.06594	OS30	1.6252	0.637454	1.03599	2.54951	0.406348	7	OS16	1.30235	0.784384	1.02154	F104	2.154	1.322	2.84759	C1a	1.042	0.686	0.714812	C1a	1.042	0.686	0.714812	C1b	1.283	0.854	1.09568	C1a	1.042	0.686	0.714812	C2	1.486	1.02	1.51572
C1a	1.068	0.908	0.969744	1.17621	0.824464	OS49	2.15059	1.48109	3.18523	1.45203	2.19363	OS13	1.25255	0.63766	0.798703	1.9643	0.40661	8	OS17	1.38164	0.903594	1.24844	F105	2.158	1.023	2.20763	C1a	1.068	0.908	0.969744	C1a	1.068	0.908	0.969744	C1b	1.637	1.263	2.06753	C1a	1.068	0.908	0.969744	C2	1.554	1.256	1.95182
C1a	1.101	0.674	0.742074	1.63353	0.454276	OS47	1.99116	1.54514	3.07661	1.28866	2.38744	OS14	1.27962	0.640023	0.818983	1.99933	0.409629	9	OS18	1.40469	0.939699	1.31999	F106	2.159	1.388	2.99669	C1a	1.101	0.674	0.742074	C1a	1.101	0.674	0.742074	C1b	0.739	0.646	0.477394	C1a	1.101	0.674	0.742074	C2	1.074	0.88	0.94512
C1a	1.119	1.014	1.13467	1.10355	1.0282	OS40	1.80994	1.63561	2.96036	1.10659	2.67522	OS2	0.819776	0.661271	0.542094	1.2397	0.437279	10	OS19	1.41606	0.462448	0.654852	F107	2.184	1.327	2.89817	C1a	1.119	1.014	1.13467	C1a	1.119	1.014	1.13467	C1b	0.824	0.761	0.627064	C1a	1.119	1.014	1.13467	C2	1.252	0.836	1.04667
C1a	1.218	1.002	1.22044	1.21557	1.004	OS55	2.58804	1.64128	4.2477	1.57685	2.69379	OS44	1.95242	0.679329	1.32633	2.87404	0.461488	11	OS2	0.819776	0.661271	0.542094	F108	2.187	1.335	2.91964	C1a	1.218	1.002	1.22044	C1a	1.218	1.002	1.22044	C1b	1.019	0.994	1.01289	C1a	1.218	1.002	1.22044	C2	1.276	1.099	1.40232
C1a	1.222	0.523	0.639106	2.33652	0.273529							OS8	1.07077	0.692294	0.741287	1.5467	0.479272	12	OS20	1.42995	0.763308	1.09149	F109	2.207	0.953	2.10327	C1a	1.222	0.523	0.639106	C1a	1.222	0.523	0.639106	C1b	1.043	0.867	0.904281	C1a	1.222	0.523	0.639106
C1a	1.265	1.248	1.57872	1.01362	1.5575							OS29	1.61787	0.716428	1.15908	2.25824	0.513269	13	OS21	1.473	0.614	0.904422	F11	1.303	0.89	1.15967	C1a	1.265	1.248	1.57872	C1a	1.265	1.248	1.57872	C1b	1.102	0.615	0.67773	C1a	1.265	1.248	1.57872
C1a	1.43	0.714	1.02102	2.0028	0.509796							OS28	1.6001	0.732837	1.17261	2.18343	0.53705	14	OS22	1.49423	1.35588	2.02599	F110	2.207	1.185	2.6153	C1a	1.43	0.714	1.02102	C1a	1.43	0.714	1.02102	C1b	1.114	0.66	0.73524	C1a	1.43	0.714	1.02102
C1a	1.483	0.973	1.44296	1.52415	0.946729							OS25	1.55931	0.732969	1.14293	2.12739	0.537244	15	OS23	1.50284	0.860045	1.29251	F111	2.22	1.137	2.52414	C1a	1.483	0.973	1.44296	C1a	1.483	0.973	1.44296	C1b	1.147	0.743	0.852221	C1a	1.483	0.973	1.44296
C1a	2.001	0.903	1.8069	2.21595	0.815409							OS11	1.20975	0.752763	0.910654	1.60708	0.566652	16	OS24	1.5517	1.29874	2.01525	F112	2.279	1.117	2.54564	C1a	2.001	0.903	1.8069	C1a	2.001	0.903	1.8069	C1b	1.165	0.625	0.728125	C1a	2.001	0.903	1.8069
C1b	0.606	0.499	0.302394	1.21443	0.249001							OS15	1.28124	0.756801	0.96964	1.69296	0.572748	17	OS25	1.55931	0.732969	1.14293	F113	2.365	1.282	3.03193	C1b	0.606	0.499	0.302394	C1b	0.606	0.499	0.302394	C1b	1.209	0.678	0.819702
C1b	0.664	0.54	0.35856	1.22963	0.2916							OS20	1.42995	0.763308	1.09149	1.87335	0.582639	18	OS26	1.57626	0.636281	1.00295	F114	2.422	1.23	2.97906	C1b	0.664	0.54	0.35856	C1b	0.664	0.54	0.35856	C1b	1.217	1.064	1.29489
C1b	0.667	0.509	0.339503	1.31041	0.259081							OS4	0.897494	0.76554	0.687068	1.17237	0.586051	19	OS27	1.59256	1.018	1.62123	F115	2.562	1.214	3.11027	C1b	0.667	0.509	0.339503	C1b	0.667	0.509	0.339503	C1b	1.267	1.077	1.36456
C1b	0.912	0.827	0.754224	1.10278	0.683929							OS7	0.995574	0.784113	0.780643	1.26968	0.614834	20	OS28	1.6001	0.732837	1.17261	F12	1.313	1.239	1.62681	C1b	0.912	0.827	0.754224	C1b	0.912	0.827	0.754224	C1b	1.338	1.035	1.38483
C1b	1.206	1.125	1.35675	1.072	1.26562							OS16	1.30235	0.784384	1.02154	1.66035	0.615258	21	OS29	1.61787	0.716428	1.15908	F13	1.318	1.15	1.5157	C1b	1.206	1.125	1.35675	C1b	1.206	1.125	1.35675	C1b	1.35	0.907	1.22445
C1b	1.241	0.901	1.11814	1.37736	0.811801							OS38	1.76921	0.797856	1.41158	2.21746	0.636575	22	OS3	0.849328	0.423199	0.359434	F14	1.337	1.173	1.5683	C1b	1.241	0.901	1.11814	C1b	1.241	0.901	1.11814	C1b	1.427	0.947	1.35137
C1b	1.283	0.854	1.09568	1.50234	0.729316							OS43	1.86111	0.798242	1.48562	2.33151	0.637191	23	OS30	1.6252	0.637454	1.03599	F15	1.339	0.643	0.860977	C1b	1.283	0.854	1.09568	C1b	1.283	0.854	1.09568	C1b	1.481	0.857	1.26922
C1b	1.637	1.263	2.06753	1.29612	1.59517							OS36	1.7363	0.810539	1.40734	2.14215	0.656974	24	OS31	1.64478	1.42422	2.34254	F16	1.343	0.952	1.27854	C1b	1.637	1.263	2.06753	C1b	1.637	1.263	2.06753	C1b	1.496	0.871	1.30302
C1b	0.739	0.646	0.477394	1.14396	0.417316							OS23	1.50284	0.860045	1.29251	1.74739	0.739678	25	OS32	1.68351	0.968178	1.62994	F17	1.356	1.262	1.71127	C1b	0.739	0.646	0.477394	C1b	0.739	0.646	0.477394	C1b	1.516	0.987	1.49629
C1b	0.824	0.761	0.627064	1.08279	0.579121							OS33	1.6895	0.868977	1.46814	1.94424	0.755121	26	OS33	1.6895	0.868977	1.46814	F18	1.366	0.733	1.00128	C1b	0.824	0.761	0.627064	C1b	0.824	0.761	0.627064	C1b	1.535	0.923	1.41681
C1b	1.019	0.994	1.01289	1.02515	0.988036							OS41	1.81642	0.878633	1.59597	2.06733	0.771996	27	OS34	1.69439	1.08547	1.83921	F19	1.367	1.016	1.38887	C1b	1.019	0.994	1.01289	C1b	1.019	0.994	1.01289	C1b	1.814	1.047	1.89926
C1b	1.043	0.867	0.904281	1.203	0.751689							OS51	2.21866	0.902162	2.00159	2.45927	0.813897	28	OS35	1.7129	0.942816	1.61495	F2	1.067	0.929	0.991243	C1b	1.043	0.867	0.904281	C1b	1.043	0.867	0.904281
C1b	1.102	0.615	0.67773	1.79187	0.378225							OS17	1.38164	0.903594	1.24844	1.52905	0.816482	29	OS36	1.7363	0.810539	1.40734	F20	1.373	1.015	1.39359	C1b	1.102	0.615	0.67773	C1b	1.102	0.615	0.67773
C1b	1.114	0.66	0.73524	1.68788	0.4356							OS5	0.988337	0.927304	0.916488	1.06582	0.859892	30	OS37	1.75205	0.961927	1.68534	F21	1.381	0.63	0.87003	C1b	1.114	0.66	0.73524	C1b	1.114	0.66	0.73524
C1b	1.147	0.743	0.852221	1.54374	0.552049							OS46	1.95594	0.938992	1.83661	2.08302	0.881705	31	OS38	1.76921	0.797856	1.41158	F22	1.404	1.085	1.52334	C1b	1.147	0.743	0.852221	C1b	1.147	0.743	0.852221
C1b	1.165	0.625	0.728125	1.864	0.390625							OS18	1.40469	0.939699	1.31999	1.49483	0.883035	32	OS39	1.78923	1.43734	2.57173	F23	1.41	1.089	1.53549	C1b	1.165	0.625	0.728125	C1b	1.165	0.625	0.728125
C1b	1.209	0.678	0.819702	1.78319	0.459684							OS35	1.7129	0.942816	1.61495	1.8168	0.888903	33	OS4	0.897494	0.76554	0.687068	F24	1.434	0.802	1.15007	C1b	1.209	0.678	0.819702	C1b	1.209	0.678	0.819702
C1b	1.217	1.064	1.29489	1.1438	1.1321							OS10	1.17103	0.959964	1.12415	1.21987	0.92153	34	OS40	1.80994	1.63561	2.96036	F25	1.79	1.44	2.5776	C1b	1.217	1.064	1.29489	C1b	1.217	1.064	1.29489
C1b	1.267	1.077	1.36456	1.17642	1.15993							OS37	1.75205	0.961927	1.68534	1.82139	0.925304	35	OS41	1.81642	0.878633	1.59597	F26	1.441	0.867	1.24935	C1b	1.267	1.077	1.36456	C1b	1.267	1.077	1.36456
C1b	1.338	1.035	1.38483	1.29275	1.07122							OS52	2.23784	0.962454	2.15382	2.32514	0.926317	36	OS42	1.86001	1.00694	1.87292	F27	1.462	1.286	1.88013	C1b	1.338	1.035	1.38483	C1b	1.338	1.035	1.38483
C1b	1.35	0.907	1.22445	1.48842	0.822649							OS32	1.68351	0.968178	1.62994	1.73885	0.937369	37	OS43	1.86111	0.798242	1.48562	F28	1.477	1.008	1.48882	C1b	1.35	0.907	1.22445	C1b	1.35	0.907	1.22445
C1b	1.427	0.947	1.35137	1.50686	0.896809							OS9	1.14531	1.00179	1.14735	1.14326	1.00358	38	OS44	1.95242	0.679329	1.32633	F29	1.478	1.005	1.48539	C1b	1.427	0.947	1.35137	C1b	1.427	0.947	1.35137
C1b	1.481	0.857	1.26922	1.72812	0.734449							OS42	1.86001	1.00694	1.87292	1.84718	1.01393	39	OS46	1.95594	0.938992	1.83661	F3	1.136	1.037	1.17803	C1b	1.481	0.857	1.26922	C1b	1.481	0.857	1.26922
C1b	1.496	0.871	1.30302	1.71757	0.758641							OS27	1.59256	1.018	1.62123	1.56439	1.03633	40	OS47	1.99116	1.54514	3.07661	F30	1.482	1.165	1.72653	C1b	1.496	0.871	1.30302	C1b	1.496	0.871	1.30302
C1b	1.516	0.987	1.49629	1.53597	0.974169							OS54	2.48913	1.06682	2.65545	2.33322	1.13811	41	OS48	2.02074	1.32271	2.67287	F31	1.492	0.981	1.46365	C1b	1.516	0.987	1.49629	C1b	1.516	0.987	1.49629
C1b	1.535	0.923	1.41681	1.66306	0.851929							OS34	1.69439	1.08547	1.83921	1.56098	1.17825	42	OS49	2.15059	1.48109	3.18523	F32	1.497	0.724	1.08383	C1b	1.535	0.923	1.41681	C1b	1.535	0.923	1.41681
C1b	1.814	1.047	1.89926	1.73257	1.09621							OS53	2.27642	1.19689	2.72463	1.90195	1.43255	43	OS5	0.988337	0.927304	0.916488	F33	1.501	0.793	1.19029	C1b	1.814	1.047	1.89926	C1b	1.814	1.047	1.89926
C2	1.031	0.459	0.473229	2.24619	0.210681													44	OS50	2.17826	1.41973	3.09254	F34	1.505	1.212	1.82406	C2	1.031	0.459	0.473229
C2	1.037	0.753	0.780861	1.37716	0.567009													45	OS51	2.21866	0.902162	2.00159	F35	1.529	0.934	1.42809	C2	1.037	0.753	0.780861
C2	1.048	0.485	0.50828	2.16082	0.235225													46	OS52	2.23784	0.962454	2.15382	F36	1.537	0.991	1.52317	C2	1.048	0.485	0.50828
C2	1.314	0.783	1.02886	1.67816	0.613089													47	OS53	2.27642	1.19689	2.72463	F37	1.575	1.305	2.05537	C2	1.314	0.783	1.02886
C2	1.4	1.261	1.7654	1.11023	1.59012													48	OS54	2.48913	1.06682	2.65545	F38	1.58	0.974	1.53892	C2	1.4	1.261	1.7654
C2	1.428	0.924	1.31947	1.54545	0.853776													49	OS55	2.58804	1.64128	4.2477	F39	1.583	1.193	1.88852	C2	1.428	0.924	1.31947
C2	1.486	1.02	1.51572	1.45686	1.0404													50	OS6	0.989	0.441	0.436149	F4	1.156	1	1.156	C2	1.486	1.02	1.51572
C2	1.554	1.256	1.95182	1.23726	1.57754													51	OS7	0.995574	0.784113	0.780643	F40	1.589	0.963	1.53021	C2	1.554	1.256	1.95182
C2	1.074	0.88	0.94512	1.22045	0.7744													52	OS8	1.07077	0.692294	0.741287	F41	1.609	1.227	1.97424	C2	1.074	0.88	0.94512
C2	1.252	0.836	1.04667	1.49761	0.698896													53	OS9	1.14531	1.00179	1.14735	F42	1.612	1.091	1.75869	C2	1.252	0.836	1.04667
C2	1.276	1.099	1.40232	1.16106	1.2078													54					F43	1.62	1.294	2.09628	C2	1.276	1.099	1.40232
C3	1.025	0.563	0.577075	1.8206	0.316969													55					F44	1.622	1.343	2.17835	C3	1.025	0.563	0.577075
C3	1.57	0.713	1.11941	2.20196	0.508369													56					F45	1.623	1.321	2.14398	C3	1.57	0.713	1.11941
F1	1.018	0.641	0.652538	1.58814	0.410881													57					F46	1.64	1.03	1.6892
F10	1.298	1.007	1.30709	1.28898	1.01405													58					F47	1.642	1.27	2.08534
F100	2.112	1.292	2.7287	1.63467	1.66926													59					F48	1.655	0.453	0.749715
F101	2.12	1.479	3.13548	1.4334	2.18744													60					F49	1.664	1.412	2.34957
F102	2.132	1.44	3.07008	1.48056	2.0736													61					F5	1.177	0.976	1.14875
F103	2.146	0.933	2.00222	2.30011	0.870489													62					F50	1.68	1.015	1.7052
F104	2.154	1.322	2.84759	1.62935	1.74768													63					F51	1.681	1.179	1.9819
F105	2.158	1.023	2.20763	2.10948	1.04653													64					F52	1.685	1.023	1.72375
F106	2.159	1.388	2.99669	1.55548	1.92654													65					F53	1.685	0.83	1.39855
F107	2.184	1.327	2.89817	1.64582	1.76093													66					F54	1.7	1.34	2.278
F108	2.187	1.335	2.91964	1.6382	1.78222													67					F55	1.706	0.881	1.50299
F109	2.207	0.953	2.10327	2.31584	0.908209													68					F56	1.714	0.968	1.65915
F11	1.303	0.89	1.15967	1.46404	0.7921													69					F57	1.736	0.854	1.48254
F110	2.207	1.185	2.6153	1.86245	1.40423													70					F58	1.742	0.888	1.5469
F111	2.22	1.137	2.52414	1.95251	1.29277													71					F59	1.751	1.242	2.17474
F112	2.279	1.117	2.54564	2.04029	1.24769													72					F6	1.202	0.855	1.02771
F113	2.365	1.282	3.03193	1.84477	1.64352													73					F60	1.757	1.07	1.87999
F114	2.422	1.23	2.97906	1.96911	1.5129													74					F61	1.761	1.027	1.80855
F115	2.562	1.214	3.11027	2.11038	1.4738													75					F62	1.77	1.273	2.25321
F12	1.313	1.239	1.62681	1.05973	1.53512													76					F63	1.771	1.024	1.8135
F13	1.318	1.15	1.5157	1.14609	1.3225													77					F64	1.776	1.08	1.91808
F14	1.337	1.173	1.5683	1.13981	1.37593													78					F65	1.777	1.302	2.31365
F15	1.339	0.643	0.860977	2.08243	0.413449													79					F66	1.82	1.435	2.6117
F16	1.343	0.952	1.27854	1.41071	0.906304													80					F67	1.831	1.561	2.85819
F17	1.356	1.262	1.71127	1.07448	1.59264													81					F68	1.847	1.285	2.37339
F18	1.366	0.733	1.00128	1.86357	0.537289													82					F69	1.848	1.411	2.60753
F19	1.367	1.016	1.38887	1.34547	1.03226													83					F7	1.261	0.506	0.638066
F2	1.067	0.929	0.991243	1.14855	0.863041													84					F70	1.862	1.153	2.14689
F20	1.373	1.015	1.39359	1.35271	1.03022													85					F71	1.867	0.716	1.33677
F21	1.381	0.63	0.87003	2.19206	0.3969													86					F72	1.869	1	1.869
F22	1.404	1.085	1.52334	1.29401	1.17722													87					F73	1.872	1.265	2.36808
F23	1.41	1.089	1.53549	1.29477	1.18592													88					F74	1.883	1.305	2.45731
F24	1.434	0.802	1.15007	1.78803	0.643204													89					F75	1.896	0.963	1.82585
F25	1.79	1.44	2.5776	1.24306	2.0736													90					F76	1.907	0.947	1.80593
F26	1.441	0.867	1.24935	1.66205	0.751689													91					F77	1.917	0.987	1.89208
F27	1.462	1.286	1.88013	1.13686	1.6538													92					F78	1.921	1.257	2.4147
F28	1.477	1.008	1.48882	1.46528	1.01606													93					F79	1.929	0.717	1.38309
F29	1.478	1.005	1.48539	1.47065	1.01002													94					F8	1.266	0.867	1.09762
F3	1.136	1.037	1.17803	1.09547	1.07537													95					F80	1.933	0.864	1.67011
F30	1.482	1.165	1.72653	1.2721	1.35723													96					F81	1.936	1.032	1.99795
F31	1.492	0.981	1.46365	1.5209	0.962361													97					F82	1.96	1.248	2.44608
F32	1.497	0.724	1.08383	2.06768	0.524176													98					F83	1.966	1.639	3.22227
F33	1.501	0.793	1.19029	1.89281	0.628849													99					F84	1.976	0.887	1.75271
F34	1.505	1.212	1.82406	1.24175	1.46894													100					F85	1.984	1.449	2.87482
F35	1.529	0.934	1.42809	1.63704	0.872356													101					F86	1.989	1.36	2.70504
F36	1.537	0.991	1.52317	1.55096	0.982081													102					F87	1.996	0.701	1.3992
F37	1.575	1.305	2.05537	1.2069	1.70302													103					F88	1.998	1.158	2.31368
F38	1.58	0.974	1.53892	1.62218	0.948676													104					F89	2.008	0.972	1.95178
F39	1.583	1.193	1.88852	1.32691	1.42325													105					F9	1.279	0.581	0.743099
F4	1.156	1	1.156	1.156	1													106					F90	2.009	1.034	2.07731
F40	1.589	0.963	1.53021	1.65005	0.927369													107					F91	2.011	0.965	1.94061
F41	1.609	1.227	1.97424	1.31133	1.50553													108					F92	2.03	0.93	1.8879
F42	1.612	1.091	1.75869	1.47754	1.19028													109					F93	2.043	0.934	1.90816
F43	1.62	1.294	2.09628	1.25193	1.67444													110					F94	2.049	1.159	2.37479
F44	1.622	1.343	2.17835	1.20774	1.80365													111					F95	2.058	1.452	2.98822
F45	1.623	1.321	2.14398	1.22861	1.74504													112					F96	2.089	1.334	2.78673
F46	1.64	1.03	1.6892	1.59223	1.0609													113					F97	2.09	0.966	2.01894
F47	1.642	1.27	2.08534	1.29291	1.6129													114					F98	2.095	1.217	2.54962
F48	1.655	0.453	0.749715	3.65342	0.205209													115					F99	2.108	1.003	2.11432
F49	1.664	1.412	2.34957	1.17847	1.99374													116
F5	1.177	0.976	1.14875	1.20594	0.952576													117
F50	1.68	1.015	1.7052	1.65517	1.03022													118
F51	1.681	1.179	1.9819	1.42578	1.39004													119
F52	1.685	1.023	1.72375	1.64712	1.04653													120
F53	1.685	0.83	1.39855	2.03012	0.6889													121
F54	1.7	1.34	2.278	1.26866	1.7956													122
F55	1.706	0.881	1.50299	1.93644	0.776161													123
F56	1.714	0.968	1.65915	1.77066	0.937024													124
F57	1.736	0.854	1.48254	2.03279	0.729316													125
F58	1.742	0.888	1.5469	1.96171	0.788544													126
F59	1.751	1.242	2.17474	1.40982	1.54256													127
F6	1.202	0.855	1.02771	1.40585	0.731025													128
F60	1.757	1.07	1.87999	1.64206	1.1449													129
F61	1.761	1.027	1.80855	1.7147	1.05473													130
F62	1.77	1.273	2.25321	1.39042	1.62053													131
F63	1.771	1.024	1.8135	1.72949	1.04858													132
F64	1.776	1.08	1.91808	1.64444	1.1664													133
F65	1.777	1.302	2.31365	1.36482	1.6952													134
F66	1.82	1.435	2.6117	1.26829	2.05923													135
F67	1.831	1.561	2.85819	1.17297	2.43672													136
F68	1.847	1.285	2.37339	1.43735	1.65122													137
F69	1.848	1.411	2.60753	1.30971	1.99092													138
F7	1.261	0.506	0.638066	2.49209	0.256036													139
F70	1.862	1.153	2.14689	1.61492	1.32941													140
F71	1.867	0.716	1.33677	2.60754	0.512656													141
F72	1.869	1	1.869	1.869	1													142
F73	1.872	1.265	2.36808	1.47984	1.60022													143
F74	1.883	1.305	2.45731	1.44291	1.70302													144
F75	1.896	0.963	1.82585	1.96885	0.927369													145
F76	1.907	0.947	1.80593	2.01373	0.896809													146
F77	1.917	0.987	1.89208	1.94225	0.974169													147
F78	1.921	1.257	2.4147	1.52824	1.58005													148
F79	1.929	0.717	1.38309	2.69038	0.514089													149
F8	1.266	0.867	1.09762	1.46021	0.751689													150
F80	1.933	0.864	1.67011	2.23727	0.746496													151
F81	1.936	1.032	1.99795	1.87597	1.06502													152
F82	1.96	1.248	2.44608	1.57051	1.5575													153
F83	1.966	1.639	3.22227	1.19951	2.68632													154
F84	1.976	0.887	1.75271	2.22773	0.786769													155
F85	1.984	1.449	2.87482	1.36922	2.0996													156
F86	1.989	1.36	2.70504	1.4625	1.8496													157
F87	1.996	0.701	1.3992	2.84736	0.491401													158
F88	1.998	1.158	2.31368	1.72539	1.34096													159
F89	2.008	0.972	1.95178	2.06584	0.944784													160
F9	1.279	0.581	0.743099	2.20138	0.337561													161
F90	2.009	1.034	2.07731	1.94294	1.06916													162
F91	2.011	0.965	1.94061	2.08394	0.931225													163
F92	2.03	0.93	1.8879	2.1828	0.8649													164
F93	2.043	0.934	1.90816	2.18737	0.872356													165
F94	2.049	1.159	2.37479	1.7679	1.34328													166
F95	2.058	1.452	2.98822	1.41736	2.1083													167
F96	2.089	1.334	2.78673	1.56597	1.77956													168
F97	2.09	0.966	2.01894	2.16356	0.933156													169
F98	2.095	1.217	2.54962	1.72145	1.48109													170
F99	2.108	1.003	2.11432	2.10169	1.00601													171
OS10	1.17103	0.959964	1.12415	1.21987	0.92153													172
OS11	1.20975	0.752763	0.910654	1.60708	0.566652													173
OS12	1.24396	0.586093	0.729074	2.12245	0.343505													174
OS13	1.25255	0.63766	0.798703	1.9643	0.40661													175
OS14	1.27962	0.640023	0.818983	1.99933	0.409629													176
OS15	1.28124	0.756801	0.96964	1.69296	0.572748													177
OS16	1.30235	0.784384	1.02154	1.66035	0.615258													178
OS17	1.38164	0.903594	1.24844	1.52905	0.816482													179
OS18	1.40469	0.939699	1.31999	1.49483	0.883035													180
OS19	1.41606	0.462448	0.654852	3.06209	0.213858													181
OS2	0.819776	0.661271	0.542094	1.2397	0.437279													182
OS20	1.42995	0.763308	1.09149	1.87335	0.582639													183
OS21	1.473	0.614	0.904422	2.39902	0.376996													184
OS22	1.49423	1.35588	2.02599	1.10204	1.8384													185
OS23	1.50284	0.860045	1.29251	1.74739	0.739678													186
OS24	1.5517	1.29874	2.01525	1.19478	1.68672													187
OS25	1.55931	0.732969	1.14293	2.12739	0.537244													188
OS26	1.57626	0.636281	1.00295	2.47731	0.404854													189
OS27	1.59256	1.018	1.62123	1.56439	1.03633													190
OS28	1.6001	0.732837	1.17261	2.18343	0.53705													191
OS29	1.61787	0.716428	1.15908	2.25824	0.513269													192
OS3	0.849328	0.423199	0.359434	2.00692	0.179097													193
OS30	1.6252	0.637454	1.03599	2.54951	0.406348													194
OS31	1.64478	1.42422	2.34254	1.15486	2.02842													195
OS32	1.68351	0.968178	1.62994	1.73885	0.937369													196
OS33	1.6895	0.868977	1.46814	1.94424	0.755121													197
OS34	1.69439	1.08547	1.83921	1.56098	1.17825													198
OS35	1.7129	0.942816	1.61495	1.8168	0.888903													199
OS36	1.7363	0.810539	1.40734	2.14215	0.656974													200
OS37	1.75205	0.961927	1.68534	1.82139	0.925304													201
OS38	1.76921	0.797856	1.41158	2.21746	0.636575													202
OS39	1.78923	1.43734	2.57173	1.24482	2.06594													203
OS4	0.897494	0.76554	0.687068	1.17237	0.586051													204
OS40	1.80994	1.63561	2.96036	1.10659	2.67522													205
OS41	1.81642	0.878633	1.59597	2.06733	0.771996													206
OS42	1.86001	1.00694	1.87292	1.84718	1.01393													207
OS43	1.86111	0.798242	1.48562	2.33151	0.637191													208
OS44	1.95242	0.679329	1.32633	2.87404	0.461488													209
OS46	1.95594	0.938992	1.83661	2.08302	0.881705													210
OS47	1.99116	1.54514	3.07661	1.28866	2.38744													211
OS48	2.02074	1.32271	2.67287	1.52772	1.74957													212
OS49	2.15059	1.48109	3.18523	1.45203	2.19363													213
OS5	0.988337	0.927304	0.916488	1.06582	0.859892													214
OS50	2.17826	1.41973	3.09254	1.53428	2.01563													215
OS51	2.21866	0.902162	2.00159	2.45927	0.813897													216
OS52	2.23784	0.962454	2.15382	2.32514	0.926317													217
OS53	2.27642	1.19689	2.72463	1.90195	1.43255													218
OS54	2.48913	1.06682	2.65545	2.33322	1.13811													219
OS55	2.58804	1.64128	4.2477	1.57685	2.69379													220
OS6	0.989	0.441	0.436149	2.24263	0.194481													221
OS7	0.995574	0.784113	0.780643	1.26968	0.614834													222
OS8	1.07077	0.692294	0.741287	1.5467	0.479272													223
OS9	1.14531	1.00179	1.14735	1.14326	1.00358													224

## Sheet: Blad2
	Tot_FU_length	Tot_FU_width	Tot__FU_surface	Tot_L/W	TOT GROWTH_INDEX	Order 1	AAA	OS L FU_length	OS L FU_width	OS L FU_Size	OS L L/W	TOT GROWTH_INDEX	G I OS L	OS S G I	Order 1	OS S FU length	OS S FU width	OS S FU Size	OS S FU sh	GI OS S	ORDER	OS_FU_length	OS_FU_width	OS_FU_surface	OS FU shape	GI OS tot	Order 1	F FU_length	F_FU_width	F_FU_surface	F FU L/W	F FU GI	Order 1	Cones_FU_length	Cones_FU_width	FU_cones_surface	FU cone shape	FU cones GI	Order 1	FU_C1_length	FU_C1_width	FU_C1_surface	FU C1 shape	FU C1 GI	AAA	FU_C1b_length	FU_C1b_width	FU_C1_b_surface	FU C1 b shape
C1a	0.86	0.59	0.51	1.46	0.35	1	OS53	2.28	1.2	2.72	1.9	0.35	1.43	0.18	1	0.85	0.42	0.36	2.01	0.179104	1	1.17	0.96	1.12	1.21875	0.918974	1	1.02	0.64	0.65	1.59375	0.407843	1	0.86	0.59	0.51	1.45763	0.349884	1	0.86	0.59	0.51	1.45763	0.349884	C1b	0.61	0.5	0.3	1.22
C1a	0.94	0.77	0.73	1.23	0.59	2	OS24	1.55	1.3	2.02	1.19	0.59	1.69	0.19	2	0.99	0.44	0.44	2.24	0.196429	2	1.21	0.75	0.91	1.61333	0.56405	2	1.3	1.01	1.31	1.28713	1.01777	2	0.94	0.77	0.73	1.22078	0.597979	2	0.94	0.77	0.73	1.22078	0.597979	C1b	0.66	0.54	0.36	1.22222
C1a	0.95	0.61	0.58	1.55	0.37	3	OS48	2.02	1.32	2.67	1.53	0.37	1.75	0.21	3	1.42	0.46	0.65	3.06	0.212418	3	1.24	0.59	0.73	2.10169	0.347339	3	2.11	1.29	2.73	1.63566	1.66905	3	0.95	0.61	0.58	1.55738	0.372421	3	0.95	0.61	0.58	1.55738	0.372421	C1b	0.67	0.51	0.34	1.31373
C1a	0.99	0.78	0.77	1.27	0.6	4	OS22	1.49	1.36	2.03	1.1	0.6	1.84	0.34	4	1.24	0.59	0.73	2.12	0.34434	4	1.25	0.64	0.8	1.95312	0.4096	4	2.12	1.48	3.14	1.43243	2.19208	4	0.99	0.78	0.77	1.26923	0.606667	4	0.99	0.78	0.77	1.26923	0.606667	C1b	0.91	0.83	0.75	1.09639
C1a	1.01	0.95	0.96	1.06	0.91	5	OS50	2.18	1.42	3.09	1.53	0.91	2.02	0.38	5	1.47	0.61	0.9	2.4	0.375	5	1.28	0.64	0.82	2	0.41	5	2.13	1.44	3.07	1.47917	2.07549	5	1.01	0.95	0.96	1.06316	0.90297	5	1.01	0.95	0.96	1.06316	0.90297	C1b	1.21	1.13	1.36	1.0708
C1a	1.04	0.81	0.84	1.28	0.66	6	OS31	1.64	1.42	2.34	1.15	0.66	2.03	0.4	6	1.58	0.64	1	2.48	0.403226	6	1.28	0.76	0.97	1.68421	0.575937	6	2.15	0.93	2	2.31183	0.865116	6	1.04	0.81	0.84	1.28395	0.654231	6	1.04	0.81	0.84	1.28395	0.654231	C1b	1.24	0.9	1.12	1.37778
C1a	1.04	0.69	0.71	1.52	0.47	7	OS39	1.79	1.44	2.57	1.24	0.47	2.07	0.41	7	1.63	0.64	1.04	2.55	0.407843	7	1.3	0.78	1.02	1.66667	0.612	7	2.15	1.32	2.85	1.62879	1.74977	7	1.04	0.69	0.71	1.50725	0.471058	7	1.04	0.69	0.71	1.50725	0.471058	C1b	1.28	0.85	1.1	1.50588
C1a	1.07	0.91	0.97	1.18	0.82	8	OS49	2.15	1.48	3.19	1.45	0.82	2.19	0.41	8	1.25	0.64	0.8	1.96	0.408163	8	1.38	0.9	1.25	1.53333	0.815217	8	2.16	1.02	2.21	2.11765	1.04361	8	1.07	0.91	0.97	1.17582	0.824953	8	1.07	0.91	0.97	1.17582	0.824953	C1b	1.64	1.26	2.07	1.30159
C1a	1.1	0.67	0.74	1.63	0.45	9	OS47	1.99	1.55	3.08	1.29	0.45	2.39	0.41	9	1.28	0.64	0.82	2	0.41	9	1.4	0.94	1.32	1.48936	0.886286	9	2.16	1.39	3	1.55396	1.93056	9	1.1	0.67	0.74	1.64179	0.450727	9	1.1	0.67	0.74	1.64179	0.450727	C1b	0.74	0.65	0.48	1.13846
C1a	1.12	1.01	1.13	1.1	1.03	10	OS40	1.81	1.64	2.96	1.11	1.03	2.68	0.44	10	0.82	0.66	0.54	1.24	0.435484	10	1.42	0.46	0.65	3.08696	0.210563	10	2.18	1.33	2.9	1.6391	1.76927	10	1.12	1.01	1.13	1.10891	1.01902	10	1.12	1.01	1.13	1.10891	1.01902	C1b	0.82	0.76	0.63	1.07895
C1a	1.22	1	1.22	1.22	1	11	OS55	2.59	1.64	4.25	1.58	1	2.69	0.46	11	1.95	0.68	1.33	2.87	0.463415	11	0.82	0.66	0.54	1.24242	0.434634	11	2.19	1.34	2.92	1.63433	1.78667	11	1.22	1	1.22	1.22	1	11	1.22	1	1.22	1.22	1	C1b	1.02	0.99	1.01	1.0303
C1a	1.22	0.52	0.64	2.34	0.27	12						0.27		0.48	12	1.07	0.69	0.74	1.55	0.477419	12	1.43	0.76	1.09	1.88158	0.579301	12	2.21	0.95	2.1	2.32632	0.902715	12	1.22	0.52	0.64	2.34615	0.272787	12	1.22	0.52	0.64	2.34615	0.272787	C1b	1.04	0.87	0.9	1.1954
C1a	1.27	1.25	1.58	1.01	1.56	13						1.56		0.51	13	1.62	0.72	1.16	2.26	0.513274	13	1.47	0.61	0.9	2.40984	0.373469	13	1.3	0.89	1.16	1.46067	0.794154	13	1.27	1.25	1.58	1.016	1.55512	13	1.27	1.25	1.58	1.016	1.55512	C1b	1.1	0.62	0.68	1.77419
C1a	1.43	0.71	1.02	2	0.51	14						0.51		0.54	14	1.6	0.73	1.17	2.18	0.536697	14	1.49	1.36	2.03	1.09559	1.85289	14	2.21	1.19	2.62	1.85714	1.41077	14	1.43	0.71	1.02	2.01408	0.506434	14	1.43	0.71	1.02	2.01408	0.506434	C1b	1.11	0.66	0.74	1.68182
C1a	1.48	0.97	1.44	1.52	0.95	15						0.95		0.54	15	1.56	0.73	1.14	2.13	0.535211	15	1.5	0.86	1.29	1.74419	0.7396	15	2.22	1.14	2.52	1.94737	1.29405	15	1.48	0.97	1.44	1.52577	0.943784	15	1.48	0.97	1.44	1.52577	0.943784	C1b	1.15	0.74	0.85	1.55405
C1a	2	0.9	1.81	2.22	0.82	16						0.82		0.57	16	1.21	0.75	0.91	1.61	0.565217	16	1.55	1.3	2.02	1.19231	1.69419	16	2.28	1.12	2.55	2.03571	1.25263	16	2	0.9	1.81	2.22222	0.8145	16	2	0.9	1.81	2.22222	0.8145	C1b	1.17	0.63	0.73	1.85714
C1b	0.61	0.5	0.3	1.21	0.25	17						0.25		0.57	17	1.28	0.76	0.97	1.69	0.573964	17	1.56	0.73	1.14	2.13699	0.533462	17	2.37	1.28	3.03	1.85156	1.63646	17	0.61	0.5	0.3	1.22	0.245902	17	0.61	0.5	0.3	1.22	0.245902	C1b	1.21	0.68	0.82	1.77941
C1b	0.66	0.54	0.36	1.23	0.29	18						0.29		0.58	18	1.43	0.76	1.09	1.87	0.582888	18	1.58	0.64	1	2.46875	0.405063	18	2.42	1.23	2.98	1.96748	1.51463	18	0.66	0.54	0.36	1.22222	0.294545	18	0.66	0.54	0.36	1.22222	0.294545	C1b	1.22	1.06	1.29	1.15094
C1b	0.67	0.51	0.34	1.31	0.26	19						0.26		0.59	19	0.9	0.77	0.69	1.17	0.589744	19	1.59	1.02	1.62	1.55882	1.03925	19	2.56	1.21	3.11	2.1157	1.46996	19	0.67	0.51	0.34	1.31373	0.258806	19	0.67	0.51	0.34	1.31373	0.258806	C1b	1.27	1.08	1.36	1.17593
C1b	0.91	0.83	0.75	1.1	0.68	20						0.68		0.61	20	1	0.78	0.78	1.27	0.614173	20	1.6	0.73	1.17	2.19178	0.533812	20	1.31	1.24	1.63	1.05645	1.5429	20	0.91	0.83	0.75	1.09639	0.684066	20	0.91	0.83	0.75	1.09639	0.684066	C1b	1.34	1.04	1.38	1.28846
C1b	1.21	1.13	1.36	1.07	1.27	21						1.27		0.62	21	1.3	0.78	1.02	1.66	0.614458	21	1.62	0.72	1.16	2.25	0.515556	21	1.32	1.15	1.52	1.14783	1.32424	21	1.21	1.13	1.36	1.0708	1.27008	21	1.21	1.13	1.36	1.0708	1.27008	C1b	1.35	0.91	1.22	1.48352
C1b	1.24	0.9	1.12	1.38	0.81	22						0.81		0.64	22	1.77	0.8	1.41	2.22	0.635135	22	0.85	0.42	0.36	2.02381	0.177882	22	1.34	1.17	1.57	1.1453	1.37082	22	1.24	0.9	1.12	1.37778	0.812903	22	1.24	0.9	1.12	1.37778	0.812903	C1b	1.43	0.95	1.35	1.50526
C1b	1.28	0.85	1.1	1.5	0.73	23						0.73		0.64	23	1.86	0.8	1.49	2.33	0.639485	23	1.63	0.64	1.04	2.54688	0.408344	23	1.34	0.64	0.86	2.09375	0.410746	23	1.28	0.85	1.1	1.50588	0.730469	23	1.28	0.85	1.1	1.50588	0.730469	C1b	1.48	0.86	1.27	1.72093
C1b	1.64	1.26	2.07	1.3	1.6	24						1.6		0.66	24	1.74	0.81	1.41	2.14	0.658879	24	1.64	1.42	2.34	1.15493	2.0261	24	1.34	0.95	1.28	1.41053	0.907463	24	1.64	1.26	2.07	1.30159	1.59037	24	1.64	1.26	2.07	1.30159	1.59037	C1b	1.5	0.87	1.3	1.72414
C1b	0.74	0.65	0.48	1.14	0.42	25						0.42		0.74	25	1.5	0.86	1.29	1.75	0.737143	25	1.68	0.97	1.63	1.73196	0.941131	25	1.36	1.26	1.71	1.07937	1.58426	25	0.74	0.65	0.48	1.13846	0.421622	25	0.74	0.65	0.48	1.13846	0.421622	C1b	1.52	0.99	1.5	1.53535
C1b	0.82	0.76	0.63	1.08	0.58	26						0.58		0.76	26	1.69	0.87	1.47	1.94	0.757732	26	1.69	0.87	1.47	1.94253	0.756746	26	1.37	0.73	1	1.87671	0.532847	26	0.82	0.76	0.63	1.07895	0.583902	26	0.82	0.76	0.63	1.07895	0.583902	C1b	1.54	0.92	1.42	1.67391
C1b	1.02	0.99	1.01	1.03	0.99	27						0.99		0.77	27	1.82	0.88	1.6	2.07	0.772947	27	1.69	1.09	1.84	1.55046	1.18675	27	1.37	1.02	1.39	1.34314	1.03489	27	1.02	0.99	1.01	1.0303	0.980294	27	1.02	0.99	1.01	1.0303	0.980294	C1b	1.81	1.05	1.9	1.72381
C1b	1.04	0.87	0.9	1.2	0.75	28						0.75		0.81	28	2.22	0.9	2	2.46	0.813008	28	1.71	0.94	1.61	1.81915	0.885029	28	1.07	0.93	0.99	1.15054	0.860467	28	1.04	0.87	0.9	1.1954	0.752885	28	1.04	0.87	0.9	1.1954	0.752885
C1b	1.1	0.62	0.68	1.79	0.38	29						0.38		0.82	29	1.38	0.9	1.25	1.53	0.816993	29	1.74	0.81	1.41	2.14815	0.656379	29	1.37	1.02	1.39	1.34314	1.03489	29	1.1	0.62	0.68	1.77419	0.383273	29	1.1	0.62	0.68	1.77419	0.383273
C1b	1.11	0.66	0.74	1.69	0.44	30						0.44		0.86	30	0.99	0.93	0.92	1.07	0.859813	30	1.75	0.96	1.69	1.82292	0.927086	30	1.38	0.63	0.87	2.19048	0.397174	30	1.11	0.66	0.74	1.68182	0.44	30	1.11	0.66	0.74	1.68182	0.44
C1b	1.15	0.74	0.85	1.54	0.55	31						0.55		0.88	31	1.96	0.94	1.84	2.08	0.884615	31	1.77	0.8	1.41	2.2125	0.637288	31	1.4	1.09	1.52	1.2844	1.18343	31	1.15	0.74	0.85	1.55405	0.546957	31	1.15	0.74	0.85	1.55405	0.546957
C1b	1.17	0.63	0.73	1.86	0.39	32						0.39		0.88	32	1.4	0.94	1.32	1.49	0.885906	32	1.79	1.44	2.57	1.24306	2.06749	32	1.41	1.09	1.54	1.29358	1.1905	32	1.17	0.63	0.73	1.85714	0.393077	32	1.17	0.63	0.73	1.85714	0.393077
C1b	1.21	0.68	0.82	1.78	0.46	33						0.46		0.89	33	1.71	0.94	1.61	1.82	0.884615	33	0.9	0.77	0.69	1.16883	0.590333	33	1.43	0.8	1.15	1.7875	0.643357	33	1.21	0.68	0.82	1.77941	0.460826	33	1.21	0.68	0.82	1.77941	0.460826
C1b	1.22	1.06	1.29	1.14	1.13	34						1.13		0.92	34	1.17	0.96	1.12	1.22	0.918033	34	1.81	1.64	2.96	1.10366	2.68199	34	1.79	1.44	2.58	1.24306	2.07553	34	1.22	1.06	1.29	1.15094	1.12082	34	1.22	1.06	1.29	1.15094	1.12082
C1b	1.27	1.08	1.36	1.18	1.16	35						1.16		0.93	35	1.75	0.96	1.69	1.82	0.928571	35	1.82	0.88	1.6	2.06818	0.773626	35	1.44	0.87	1.25	1.65517	0.755208	35	1.27	1.08	1.36	1.17593	1.15654	35	1.27	1.08	1.36	1.17593	1.15654
C1b	1.34	1.04	1.38	1.29	1.07	36						1.07		0.93	36	2.24	0.96	2.15	2.33	0.922747	36	1.86	1.01	1.87	1.84158	1.01543	36	1.46	1.29	1.88	1.13178	1.6611	36	1.34	1.04	1.38	1.28846	1.07104	36	1.34	1.04	1.38	1.28846	1.07104
C1b	1.35	0.91	1.22	1.49	0.82	37						0.82		0.94	37	1.68	0.97	1.63	1.74	0.936782	37	1.86	0.8	1.49	2.325	0.64086	37	1.48	1.01	1.49	1.46535	1.01682	37	1.35	0.91	1.22	1.48352	0.82237	37	1.35	0.91	1.22	1.48352	0.82237
C1b	1.43	0.95	1.35	1.51	0.9	38						0.9		1	38	1.15	1	1.15	1.14	1.00877	38	1.95	0.68	1.33	2.86765	0.463795	38	1.48	1.01	1.49	1.46535	1.01682	38	1.43	0.95	1.35	1.50526	0.896853	38	1.43	0.95	1.35	1.50526	0.896853
C1b	1.48	0.86	1.27	1.73	0.73	39						0.73		1.01	39	1.86	1.01	1.87	1.85	1.01081	39	1.96	0.94	1.84	2.08511	0.882449	39	1.14	1.04	1.18	1.09615	1.07649	39	1.48	0.86	1.27	1.72093	0.737973	39	1.48	0.86	1.27	1.72093	0.737973
C1b	1.5	0.87	1.3	1.72	0.76	40						0.76		1.04	40	1.59	1.02	1.62	1.56	1.03846	40	1.99	1.55	3.08	1.28387	2.39899	40	1.48	1.17	1.73	1.26496	1.36764	40	1.5	0.87	1.3	1.72414	0.754	40	1.5	0.87	1.3	1.72414	0.754
C1b	1.52	0.99	1.5	1.54	0.97	41						0.97		1.14	41	2.49	1.07	2.66	2.33	1.14163	41	2.02	1.32	2.67	1.5303	1.74475	41	1.49	0.98	1.46	1.52041	0.960268	41	1.52	0.99	1.5	1.53535	0.976974	41	1.52	0.99	1.5	1.53535	0.976974
C1b	1.54	0.92	1.42	1.66	0.85	42						0.85		1.18	42	1.69	1.09	1.84	1.56	1.17949	42	2.15	1.48	3.19	1.4527	2.19591	42	1.5	0.72	1.08	2.08333	0.5184	42	1.54	0.92	1.42	1.67391	0.848312	42	1.54	0.92	1.42	1.67391	0.848312
C1b	1.81	1.05	1.9	1.73	1.1	43						1.1		1.43	43	2.28	1.2	2.72	1.9	1.43158	43	0.99	0.93	0.92	1.06452	0.864242	43	1.5	0.79	1.19	1.89873	0.626733	43	1.81	1.05	1.9	1.72381	1.10221	43	1.81	1.05	1.9	1.72381	1.10221
C2	1.03	0.46	0.47	2.25	0.21	44						0.21			44						44	2.18	1.42	3.09	1.53521	2.01275	44	1.51	1.21	1.82	1.24793	1.45841	44	1.03	0.46	0.47	2.23913	0.209903	44
C2	1.04	0.75	0.78	1.38	0.57	45						0.57			45						45	2.22	0.9	2	2.46667	0.810811	45	1.53	0.93	1.43	1.64516	0.869216	45	1.04	0.75	0.78	1.38667	0.5625	45
C2	1.05	0.49	0.51	2.16	0.24	46						0.24			46						46	2.24	0.96	2.15	2.33333	0.921429	46	1.54	0.99	1.52	1.55556	0.977143	46	1.05	0.49	0.51	2.14286	0.238	46
C2	1.31	0.78	1.03	1.68	0.61	47						0.61			47						47	2.28	1.2	2.72	1.9	1.43158	47	1.58	1.31	2.06	1.20611	1.70797	47	1.31	0.78	1.03	1.67949	0.613282	47
C2	1.4	1.26	1.77	1.11	1.59	48						1.59			48						48	2.49	1.07	2.66	2.3271	1.14305	48	1.58	0.97	1.54	1.62887	0.945443	48	1.4	1.26	1.77	1.11111	1.593	48
C2	1.43	0.92	1.32	1.55	0.85	49						0.85			49						49	2.59	1.64	4.25	1.57927	2.69112	49	1.58	1.19	1.89	1.32773	1.42348	49	1.43	0.92	1.32	1.55435	0.849231	49
C2	1.49	1.02	1.52	1.46	1.04	50						1.04			50						50	0.99	0.44	0.44	2.25	0.195556	50	1.16	1	1.16	1.16	1	50	1.49	1.02	1.52	1.46078	1.04054	50
C2	1.55	1.26	1.95	1.24	1.58	51						1.58			51						51	1	0.78	0.78	1.28205	0.6084	51	1.59	0.96	1.53	1.65625	0.923774	51	1.55	1.26	1.95	1.23016	1.58516	51
C2	1.07	0.88	0.95	1.22	0.77	52						0.77			52						52	1.07	0.69	0.74	1.55072	0.477196	52	1.61	1.23	1.97	1.30894	1.50503	52	1.07	0.88	0.95	1.21591	0.781308	52
C2	1.25	0.84	1.05	1.5	0.7	53						0.7			53						53	1.15	1	1.15	1.15	1	53	1.61	1.09	1.76	1.47706	1.19155	53	1.25	0.84	1.05	1.4881	0.7056	53
C2	1.28	1.1	1.4	1.16	1.21	54						1.21			54						54						54	1.62	1.29	2.1	1.25581	1.67222	54	1.28	1.1	1.4	1.16364	1.20312	54
C3	1.03	0.56	0.58	1.82	0.32	55						0.32			55						55						55	1.62	1.34	2.18	1.20896	1.80321	55	1.03	0.56	0.58	1.83929	0.31534	55
C3	1.57	0.71	1.12	2.2	0.51	56						0.51			56						56						56	1.62	1.32	2.14	1.22727	1.7437	56	1.57	0.71	1.12	2.21127	0.506497	56
F1	1.02	0.64	0.65	1.59	0.41	110						0.41			57						57						57	1.64	1.03	1.69	1.59223	1.0614	57						57
F10	1.3	1.01	1.31	1.29	1.01	111						1.01			58						58						58	1.64	1.27	2.09	1.29134	1.61848	58						58
F100	2.11	1.29	2.73	1.63	1.67	112						1.67			59						59						59	1.66	0.45	0.75	3.68889	0.203313	59						59
F101	2.12	1.48	3.14	1.43	2.19	113						2.19			60						60						60	1.66	1.41	2.35	1.1773	1.99608	60						60
F102	2.13	1.44	3.07	1.48	2.07	114						2.07			61						61						61	1.18	0.98	1.15	1.20408	0.955085	61						61
F103	2.15	0.93	2	2.3	0.87	115						0.87			62						62						62	1.68	1.02	1.71	1.64706	1.03821	62						62
F104	2.15	1.32	2.85	1.63	1.75	116						1.75			63						63						63	1.68	1.18	1.98	1.42373	1.39071	63						63
F105	2.16	1.02	2.21	2.11	1.05	117						1.05			64						64						64	1.69	1.02	1.72	1.65686	1.03811	64						64
F106	2.16	1.39	3	1.56	1.93	118						1.93			65						65						65	1.69	0.83	1.4	2.03614	0.687574	65						65
F107	2.18	1.33	2.9	1.65	1.76	119						1.76			66						66						66	1.7	1.34	2.28	1.26866	1.79718	66						66
F108	2.19	1.34	2.92	1.64	1.78	120						1.78			67						67						67	1.71	0.88	1.5	1.94318	0.77193	67						67
F109	2.21	0.95	2.1	2.32	0.91	121						0.91			68						68						68	1.71	0.97	1.66	1.76289	0.941637	68						68
F11	1.3	0.89	1.16	1.46	0.79	122						0.79			69						69						69	1.74	0.85	1.48	2.04706	0.722989	69						69
F110	2.21	1.19	2.62	1.86	1.4	123						1.4			70						70						70	1.74	0.89	1.55	1.95506	0.792816	70						70
F111	2.22	1.14	2.52	1.95	1.29	124						1.29			71						71						71	1.75	1.24	2.17	1.41129	1.5376	71						71
F112	2.28	1.12	2.55	2.04	1.25	125						1.25			72						72						72	1.2	0.86	1.03	1.39535	0.738167	72						72
F113	2.37	1.28	3.03	1.84	1.64	126						1.64			73						73						73	1.76	1.07	1.88	1.64486	1.14295	73						73
F114	2.42	1.23	2.98	1.97	1.51	127						1.51			74						74						74	1.76	1.03	1.81	1.70874	1.05926	74						74
F115	2.56	1.21	3.11	2.11	1.47	128						1.47			75						75						75	1.77	1.27	2.25	1.3937	1.61441	75						75
F12	1.31	1.24	1.63	1.06	1.54	129						1.54			76						76						76	1.77	1.02	1.81	1.73529	1.04305	76						76
F13	1.32	1.15	1.52	1.15	1.32	130						1.32			77						77						77	1.78	1.08	1.92	1.64815	1.16494	77						77
F14	1.34	1.17	1.57	1.14	1.38	131						1.38			78						78						78	1.78	1.3	2.31	1.36923	1.68708	78						78
F15	1.34	0.64	0.86	2.08	0.41	132						0.41			79						79						79	1.82	1.44	2.61	1.26389	2.06505	79						79
F16	1.34	0.95	1.28	1.41	0.91	133						0.91			80						80						80	1.83	1.56	2.86	1.17308	2.43803	80						80
F17	1.36	1.26	1.71	1.07	1.59	134						1.59			81						81						81	1.85	1.29	2.37	1.43411	1.65259	81						81
F18	1.37	0.73	1	1.86	0.54	135						0.54			82						82						82	1.85	1.41	2.61	1.31206	1.98924	82						82
F19	1.37	1.02	1.39	1.35	1.03	136						1.03			83						83						83	1.26	0.51	0.64	2.47059	0.259048	83						83
F2	1.07	0.93	0.99	1.15	0.86	137						0.86			84						84						84	1.86	1.15	2.15	1.61739	1.3293	84						84
F20	1.37	1.02	1.39	1.35	1.03	138						1.03			85						85						85	1.87	0.72	1.34	2.59722	0.515936	85						85
F21	1.38	0.63	0.87	2.19	0.4	139						0.4			86						86						86	1.87	1	1.87	1.87	1	86						86
F22	1.4	1.09	1.52	1.29	1.18	140						1.18			87						87						87	1.87	1.27	2.37	1.47244	1.60957	87						87
F23	1.41	1.09	1.54	1.29	1.19	141						1.19			88						88						88	1.88	1.31	2.46	1.43511	1.71415	88						88
F24	1.43	0.8	1.15	1.79	0.64	142						0.64			89						89						89	1.9	0.96	1.83	1.97917	0.924632	89						89
F25	1.79	1.44	2.58	1.24	2.07	143						2.07			90						90						90	1.91	0.95	1.81	2.01053	0.900262	90						90
F26	1.44	0.87	1.25	1.66	0.75	144						0.75			91						91						91	1.92	0.99	1.89	1.93939	0.974531	91						91
F27	1.46	1.29	1.88	1.14	1.65	145						1.65			92						92						92	1.92	1.26	2.41	1.52381	1.58156	92						92
F28	1.48	1.01	1.49	1.47	1.02	146						1.02			93						93						93	1.93	0.72	1.38	2.68056	0.514819	93						93
F29	1.48	1.01	1.49	1.47	1.01	147						1.01			94						94						94	1.27	0.87	1.1	1.45977	0.753543	94						94
F3	1.14	1.04	1.18	1.1	1.08	148						1.08			95						95						95	1.93	0.86	1.67	2.24419	0.744145	95						95
F30	1.48	1.17	1.73	1.27	1.36	149						1.36			96						96						96	1.94	1.03	2	1.8835	1.06186	96						96
F31	1.49	0.98	1.46	1.52	0.96	150						0.96			97						97						97	1.96	1.25	2.45	1.568	1.5625	97						97
F32	1.5	0.72	1.08	2.07	0.52	151						0.52			98						98						98	1.97	1.64	3.22	1.20122	2.68061	98						98
F33	1.5	0.79	1.19	1.89	0.63	152						0.63			99						99						99	1.98	0.89	1.75	2.22472	0.786616	99						99
F34	1.51	1.21	1.82	1.24	1.47	153						1.47			100						100						100	1.98	1.45	2.87	1.36552	2.10177	100						100
F35	1.53	0.93	1.43	1.64	0.87	154						0.87			101						101						101	1.99	1.36	2.71	1.46324	1.85206	101						101
F36	1.54	0.99	1.52	1.55	0.98	155						0.98			102						102						102	2	0.7	1.4	2.85714	0.49	102						102
F37	1.58	1.31	2.06	1.21	1.7	156						1.7			103						103						103	2	1.16	2.31	1.72414	1.3398	103						103
F38	1.58	0.97	1.54	1.62	0.95	157						0.95			104						104						104	2.01	0.97	1.95	2.07216	0.941045	104						104
F39	1.58	1.19	1.89	1.33	1.42	158						1.42			105						105						105	1.28	0.58	0.74	2.2069	0.335312	105						105
F4	1.16	1	1.16	1.16	1	159						1			106						106						106	2.01	1.03	2.08	1.95146	1.06587	106						106
F40	1.59	0.96	1.53	1.65	0.93	160						0.93			107						107						107	2.01	0.97	1.94	2.07216	0.936219	107						107
F41	1.61	1.23	1.97	1.31	1.51	161						1.51			108						108						108	2.03	0.93	1.89	2.1828	0.865862	108						108
F42	1.61	1.09	1.76	1.48	1.19	162						1.19			109						109						109	2.04	0.93	1.91	2.19355	0.870735	109						109
F43	1.62	1.29	2.1	1.25	1.67	163						1.67			110						110						110	2.05	1.16	2.37	1.76724	1.34107	110						110
F44	1.62	1.34	2.18	1.21	1.8	164						1.8			111						111						111	2.06	1.45	2.99	1.42069	2.10461	111						111
F45	1.62	1.32	2.14	1.23	1.75	165						1.75			112						112						112	2.09	1.33	2.79	1.57143	1.77545	112						112
F46	1.64	1.03	1.69	1.59	1.06	166						1.06			113						113						113	2.09	0.97	2.02	2.15464	0.937512	113						113
F47	1.64	1.27	2.09	1.29	1.61	167						1.61			114						114						114	2.1	1.22	2.55	1.72131	1.48143	114						114
F48	1.66	0.45	0.75	3.65	0.21	168						0.21			115						115						115	2.11	1	2.11	2.11	1	115						115
F49	1.66	1.41	2.35	1.18	1.99	169						1.99			116						116						116						116						116
F5	1.18	0.98	1.15	1.21	0.95	170						0.95			117						117						117						117						117
F50	1.68	1.02	1.71	1.66	1.03	171						1.03			118						118						118						118						118
F51	1.68	1.18	1.98	1.43	1.39	172						1.39			119						119						119						119						119
F52	1.69	1.02	1.72	1.65	1.05	173						1.05			120						120						120						120						120
F53	1.69	0.83	1.4	2.03	0.69	174						0.69			121						121						121						121						121
F54	1.7	1.34	2.28	1.27	1.8	175						1.8			122						122						122						122						122
F55	1.71	0.88	1.5	1.94	0.78	176						0.78			123						123						123						123						123
F56	1.71	0.97	1.66	1.77	0.94	177						0.94			124						124						124						124						124
F57	1.74	0.85	1.48	2.03	0.73	178						0.73			125						125						125						125						125
F58	1.74	0.89	1.55	1.96	0.79	179						0.79			126						126						126						126						126
F59	1.75	1.24	2.17	1.41	1.54	180						1.54			127						127						127						127						127
F6	1.2	0.86	1.03	1.41	0.73	181						0.73			128						128						128						128						128
F60	1.76	1.07	1.88	1.64	1.14	182						1.14			129						129						129						129						129
F61	1.76	1.03	1.81	1.71	1.05	183						1.05			130						130						130						130						130
F62	1.77	1.27	2.25	1.39	1.62	184						1.62			131						131						131						131						131
F63	1.77	1.02	1.81	1.73	1.05	185						1.05			132						132						132						132						132
F64	1.78	1.08	1.92	1.64	1.17	186						1.17			133						133						133						133						133
F65	1.78	1.3	2.31	1.36	1.7	187						1.7			134						134						134						134						134
F66	1.82	1.44	2.61	1.27	2.06	188						2.06			135						135						135						135						135
F67	1.83	1.56	2.86	1.17	2.44	189						2.44			136						136						136						136						136
F68	1.85	1.29	2.37	1.44	1.65	190						1.65			137						137						137						137						137
F69	1.85	1.41	2.61	1.31	1.99	191						1.99			138						138						138						138						138
F7	1.26	0.51	0.64	2.49	0.26	192						0.26			139						139						139						139						139
F70	1.86	1.15	2.15	1.61	1.33	193						1.33			140						140						140						140						140
F71	1.87	0.72	1.34	2.61	0.51	194						0.51			141						141						141						141						141
F72	1.87	1	1.87	1.87	1	195						1			142						142						142						142						142
F73	1.87	1.27	2.37	1.48	1.6	196						1.6			143						143						143						143						143
F74	1.88	1.31	2.46	1.44	1.7	197						1.7			144						144						144						144						144
F75	1.9	0.96	1.83	1.97	0.93	198						0.93			145						145						145						145						145
F76	1.91	0.95	1.81	2.01	0.9	199						0.9			146						146						146						146						146
F77	1.92	0.99	1.89	1.94	0.97	200						0.97			147						147						147						147						147
F78	1.92	1.26	2.41	1.53	1.58	201						1.58			148						148						148						148						148
F79	1.93	0.72	1.38	2.69	0.51	202						0.51			149						149						149						149						149
F8	1.27	0.87	1.1	1.46	0.75	203						0.75			150						150						150						150						150
F80	1.93	0.86	1.67	2.24	0.75	204						0.75			151						151						151						151						151
F81	1.94	1.03	2	1.88	1.07	205						1.07			152						152						152						152						152
F82	1.96	1.25	2.45	1.57	1.56	206						1.56			153						153						153						153						153
F83	1.97	1.64	3.22	1.2	2.69	207						2.69			154						154						154						154						154
F84	1.98	0.89	1.75	2.23	0.79	208						0.79			155						155						155						155						155
F85	1.98	1.45	2.87	1.37	2.1	209						2.1			156						156						156						156						156
F86	1.99	1.36	2.71	1.46	1.85	210						1.85			157						157						157						157						157
F87	2	0.7	1.4	2.85	0.49	211						0.49			158						158						158						158						158
F88	2	1.16	2.31	1.73	1.34	212						1.34			159						159						159						159						159
F89	2.01	0.97	1.95	2.07	0.94	213						0.94			160						160						160						160						160
F9	1.28	0.58	0.74	2.2	0.34	214						0.34			161						161						161						161						161
F90	2.01	1.03	2.08	1.94	1.07	215						1.07			162						162						162						162						162
F91	2.01	0.97	1.94	2.08	0.93	216						0.93			163						163						163						163						163
F92	2.03	0.93	1.89	2.18	0.86	217						0.86			164						164						164						164						164
F93	2.04	0.93	1.91	2.19	0.87	218						0.87			165						165						165						165						165
F94	2.05	1.16	2.37	1.77	1.34	219						1.34			166						166						166						166						166
F95	2.06	1.45	2.99	1.42	2.11	220						2.11			167						167						167						167						167
F96	2.09	1.33	2.79	1.57	1.78	221						1.78			168						168						168						168						168
F97	2.09	0.97	2.02	2.16	0.93	222						0.93			169						169						169						169						169
F98	2.1	1.22	2.55	1.72	1.48	223						1.48			170						170						170						170						170
F99	2.11	1	2.11	2.1	1.01	224						1.01			171						171						171						171						171
OS10	1.17	0.96	1.12	1.22	0.92	57						0.92			172						172						172						172						172
OS11	1.21	0.75	0.91	1.61	0.57	58						0.57			173						173						173						173						173
OS12	1.24	0.59	0.73	2.12	0.34	59						0.34			174						174						174						174						174
OS13	1.25	0.64	0.8	1.96	0.41	60						0.41			175						175						175						175						175
OS14	1.28	0.64	0.82	2	0.41	61						0.41			176						176						176						176						176
OS15	1.28	0.76	0.97	1.69	0.57	62						0.57			177						177						177						177						177
OS16	1.3	0.78	1.02	1.66	0.62	63						0.62			178						178						178						178						178
OS17	1.38	0.9	1.25	1.53	0.82	64						0.82			179						179						179						179						179
OS18	1.4	0.94	1.32	1.49	0.88	65						0.88			180						180						180						180						180
OS19	1.42	0.46	0.65	3.06	0.21	66						0.21			181						181						181						181						181
OS2	0.82	0.66	0.54	1.24	0.44	67						0.44			182						182						182						182						182
OS20	1.43	0.76	1.09	1.87	0.58	68						0.58			183						183						183						183						183
OS21	1.47	0.61	0.9	2.4	0.38	69						0.38			184						184						184						184						184
OS22	1.49	1.36	2.03	1.1	1.84	70						1.84			185						185						185						185						185
OS23	1.5	0.86	1.29	1.75	0.74	71						0.74			186						186						186						186						186
OS24	1.55	1.3	2.02	1.19	1.69	72						1.69			187						187						187						187						187
OS25	1.56	0.73	1.14	2.13	0.54	73						0.54			188						188						188						188						188
OS26	1.58	0.64	1	2.48	0.4	74						0.4			189						189						189						189						189
OS27	1.59	1.02	1.62	1.56	1.04	75						1.04			190						190						190						190						190
OS28	1.6	0.73	1.17	2.18	0.54	76						0.54			191						191						191						191						191
OS29	1.62	0.72	1.16	2.26	0.51	77						0.51			192						192						192						192						192
OS3	0.85	0.42	0.36	2.01	0.18	78						0.18			193						193						193						193						193
OS30	1.63	0.64	1.04	2.55	0.41	79						0.41			194						194						194						194						194
OS31	1.64	1.42	2.34	1.15	2.03	80						2.03			195						195						195						195						195
OS32	1.68	0.97	1.63	1.74	0.94	81						0.94			196						196						196						196						196
OS33	1.69	0.87	1.47	1.94	0.76	82						0.76			197						197						197						197						197
OS34	1.69	1.09	1.84	1.56	1.18	83						1.18			198						198						198						198						198
OS35	1.71	0.94	1.61	1.82	0.89	84						0.89			199						199						199						199						199
OS36	1.74	0.81	1.41	2.14	0.66	85						0.66			200						200						200						200						200
OS37	1.75	0.96	1.69	1.82	0.93	86						0.93			201						201						201						201						201
OS38	1.77	0.8	1.41	2.22	0.64	87						0.64			202						202						202						202						202
OS39	1.79	1.44	2.57	1.24	2.07	88						2.07			203						203						203						203						203
OS4	0.9	0.77	0.69	1.17	0.59	89						0.59			204						204						204						204						204
OS40	1.81	1.64	2.96	1.11	2.68	90						2.68			205						205						205						205						205
OS41	1.82	0.88	1.6	2.07	0.77	91						0.77			206						206						206						206						206
OS42	1.86	1.01	1.87	1.85	1.01	92						1.01			207						207						207						207						207
OS43	1.86	0.8	1.49	2.33	0.64	93						0.64			208						208						208						208						208
OS44	1.95	0.68	1.33	2.87	0.46	94						0.46			209						209						209						209						209
OS46	1.96	0.94	1.84	2.08	0.88	95						0.88			210						210						210						210						210
OS47	1.99	1.55	3.08	1.29	2.39	96						2.39			211						211						211						211						211
OS48	2.02	1.32	2.67	1.53	1.75	97						1.75			212						212						212						212						212
OS49	2.15	1.48	3.19	1.45	2.19	98						2.19			213						213						213						213						213
OS5	0.99	0.93	0.92	1.07	0.86	99						0.86			214						214						214						214						214
OS50	2.18	1.42	3.09	1.53	2.02	100						2.02			215						215						215						215						215
OS51	2.22	0.9	2	2.46	0.81	101						0.81			216						216						216						216						216
OS52	2.24	0.96	2.15	2.33	0.93	102						0.93			217						217						217						217						217
OS53	2.28	1.2	2.72	1.9	1.43	103						1.43			218						218						218						218						218
OS54	2.49	1.07	2.66	2.33	1.14	104						1.14			219						219						219						219						219
OS55	2.59	1.64	4.25	1.58	2.69	105						2.69			220						220						220						220						220
OS6	0.99	0.44	0.44	2.24	0.19	106						0.19			221						221						221						221						221
OS7	1	0.78	0.78	1.27	0.61	107						0.61			222						222						222						222						222
OS8	1.07	0.69	0.74	1.55	0.48	108						0.48			223						223						223						223						223
OS9	1.15	1	1.15	1.14	1	109						1			224						224						224						224						224
225
226
227
228
229
230
231
232
233
234
235
236
237
238
239
240
241
242
243
244
245
246
247
248
249
250
251
252
253
254
255
256
257
258
259
260
261
262
263
264
265
266
267
268
269
270
271
272
273
274
275
276
277
[truncated: 13 more columns]

## Sheet: Blad3
Fertile Unit	Length	Width	Proxy for surface
In cone	1.07	0.551	0.58957
In cone	1.179	0.744	0.877176
In cone	1.256	1.135	1.42556
In cone	1.334	1.076	1.43538
In cone	0.86	0.59	0.5074
In cone	0.94	0.77	0.7238
In cone	0.95	0.61	0.5795
In cone	0.99	0.78	0.7722
In cone	1.01	0.95	0.9595
In cone	1.04	0.69	0.7176
In cone	1.04	0.81	0.8424
In cone	1.07	0.91	0.9737
In cone	1.1	0.67	0.737
In cone	1.12	1.01	1.1312
In cone	1.22	0.52	0.6344
In cone	1.22	1	1.22
In cone	1.27	1.25	1.5875
In cone	1.43	0.71	1.0153
In cone	1.48	0.97	1.4356
In cone	2	0.9	1.8
In cone	0.61	0.5	0.305
In cone	0.66	0.54	0.3564
In cone	0.67	0.51	0.3417
In cone	0.74	0.65	0.481
In cone	0.82	0.76	0.6232
In cone	0.91	0.83	0.7553
In cone	1.02	0.99	1.0098
In cone	1.04	0.87	0.9048
In cone	1.1	0.62	0.682
In cone	1.11	0.66	0.7326
In cone	1.15	0.74	0.851
In cone	1.17	0.63	0.7371
In cone	1.21	0.68	0.8228
In cone	1.21	1.13	1.3673
In cone	1.22	1.06	1.2932
In cone	1.24	0.9	1.116
In cone	1.27	1.08	1.3716
In cone	1.28	0.85	1.088
In cone	1.34	1.04	1.3936
In cone	1.35	0.91	1.2285
In cone	1.43	0.95	1.3585
In cone	1.48	0.86	1.2728
In cone	1.5	0.87	1.305
In cone	1.52	0.99	1.5048
In cone	1.54	0.92	1.4168
In cone	1.64	1.26	2.0664
In cone	1.81	1.05	1.9005
In cone	1.03	0.46	0.4738
In cone	1.04	0.75	0.78
In cone	1.05	0.49	0.5145
In cone	1.07	0.88	0.9416
In cone	1.198	0.85	1.0183
In cone	1.227	0.814	0.998778
In cone	1.25	0.84	1.05
In cone	1.28	1.1	1.408
In cone	1.31	0.78	1.0218
In cone	1.39	1.043	1.44977
In cone	1.4	1.26	1.764
In cone	1.43	0.92	1.3156
In cone	1.49	1.02	1.5198
In cone	1.55	1.26	1.953
In cone	1.624	1.278	2.07547
In cone	1.949	1.208	2.35439
Free	1.02	0.64	0.6528
Free	1.3	1.01	1.313
Free	2.11	1.29	2.7219
Free	2.12	1.48	3.1376
Free	2.13	1.44	3.0672
Free	2.15	0.93	1.9995
Free	2.15	1.32	2.838
Free	2.16	1.02	2.2032
Free	2.16	1.39	3.0024
Free	2.18	1.33	2.8994
Free	2.19	1.34	2.9346
Free	2.21	0.95	2.0995
Free	1.3	0.89	1.157
Free	2.21	1.19	2.6299
Free	2.22	1.14	2.5308
Free	2.28	1.12	2.5536
Free	2.37	1.28	3.0336
Free	2.42	1.23	2.9766
Free	2.56	1.21	3.0976
Free	1.31	1.24	1.6244
Free	1.32	1.15	1.518
Free	1.34	1.17	1.5678
Free	1.34	0.64	0.8576
Free	1.34	0.95	1.273
Free	1.36	1.26	1.7136
Free	1.37	0.73	1.0001
Free	1.37	1.02	1.3974
Free	1.07	0.93	0.9951
Free	1.37	1.02	1.3974
Free	1.38	0.63	0.8694
Free	1.4	1.09	1.526
Free	1.41	1.09	1.5369
Free	1.43	0.8	1.144
Free	1.79	1.44	2.5776
Free	1.44	0.87	1.2528
Free	1.46	1.29	1.8834
Free	1.48	1.01	1.4948
Free	1.48	1.01	1.4948
Free	1.14	1.04	1.1856
Free	1.48	1.17	1.7316
Free	1.49	0.98	1.4602
Free	1.5	0.72	1.08
Free	1.5	0.79	1.185
Free	1.51	1.21	1.8271
Free	1.53	0.93	1.4229
Free	1.54	0.99	1.5246
Free	1.58	1.31	2.0698
Free	1.58	0.97	1.5326
Free	1.58	1.19	1.8802
Free	1.16	1	1.16
Free	1.59	0.96	1.5264
Free	1.61	1.23	1.9803
Free	1.61	1.09	1.7549
Free	1.62	1.29	2.0898
Free	1.62	1.34	2.1708
Free	1.62	1.32	2.1384
Free	1.64	1.03	1.6892
Free	1.64	1.27	2.0828
Free	1.66	0.45	0.747
Free	1.66	1.41	2.3406
Free	1.18	0.98	1.1564
Free	1.68	1.02	1.7136
Free	1.68	1.18	1.9824
Free	1.69	1.02	1.7238
Free	1.69	0.83	1.4027
Free	1.7	1.34	2.278
Free	1.71	0.88	1.5048
Free	1.71	0.97	1.6587
Free	1.74	0.85	1.479
Free	1.74	0.89	1.5486
Free	1.75	1.24	2.17
Free	1.2	0.86	1.032
Free	1.76	1.07	1.8832
Free	1.76	1.03	1.8128
Free	1.77	1.27	2.2479
Free	1.77	1.02	1.8054
Free	1.78	1.08	1.9224
Free	1.78	1.3	2.314
Free	1.82	1.44	2.6208
Free	1.83	1.56	2.8548
Free	1.85	1.29	2.3865
Free	1.85	1.41	2.6085
Free	1.26	0.51	0.6426
Free	1.86	1.15	2.139
Free	1.87	0.72	1.3464
Free	1.87	1	1.87
Free	1.87	1.27	2.3749
Free	1.88	1.31	2.4628
Free	1.9	0.96	1.824
Free	1.91	0.95	1.8145
Free	1.92	0.99	1.9008
Free	1.92	1.26	2.4192
Free	1.93	0.72	1.3896
Free	1.27	0.87	1.1049
Free	1.93	0.86	1.6598
Free	1.94	1.03	1.9982
Free	1.96	1.25	2.45
Free	1.97	1.64	3.2308
Free	1.98	0.89	1.7622
Free	1.98	1.45	2.871
Free	1.99	1.36	2.7064
Free	2	0.7	1.4
Free	2	1.16	2.32
Free	2.01	0.97	1.9497
Free	1.28	0.58	0.7424
Free	2.01	1.03	2.0703
Free	2.01	0.97	1.9497
Free	2.03	0.93	1.8879
Free	2.04	0.93	1.8972
Free	2.05	1.16	2.378
Free	2.06	1.45	2.987
Free	2.09	1.33	2.7797
Free	2.09	0.97	2.0273
Free	2.1	1.22	2.562
Free	2.11	1	2.11	115
On scale	1.17	0.96	1.12	1
On scale	1.21	0.75	0.91	2
On scale	1.24	0.59	0.73	3
On scale	1.25	0.64	0.8	4
On scale	1.28	0.64	0.82	5
On scale	1.28	0.76	0.97	6
On scale	1.3	0.78	1.02	7
On scale	1.38	0.9	1.25	8
On scale	1.4	0.94	1.32	9
On scale	1.42	0.46	0.65	10
On scale	0.82	0.66	0.54	11
On scale	1.43	0.76	1.09	12
On scale	1.47	0.61	0.9	13
On scale	1.49	1.36	2.03	14
On scale	1.5	0.86	1.29	15
On scale	1.55	1.3	2.02	16
On scale	1.56	0.73	1.14	17
On scale	1.58	0.64	1	18
On scale	1.59	1.02	1.62	19
On scale	1.6	0.73	1.17	20
On scale	1.62	0.72	1.16	21
On scale	0.85	0.42	0.36	22
On scale	1.63	0.64	1.04	23
On scale	1.64	1.42	2.34	24
On scale	1.68	0.97	1.63	25
On scale	1.69	0.87	1.47	26
On scale	1.69	1.09	1.84	27
On scale	1.71	0.94	1.61	28
On scale	1.74	0.81	1.41	29
On scale	1.75	0.96	1.69	30
On scale	1.77	0.8	1.41	31
On scale	1.79	1.44	2.57	32
On scale	0.9	0.77	0.69	33
On scale	1.81	1.64	2.96	34
On scale	1.82	0.88	1.6	35
On scale	1.86	1.01	1.87	36
On scale	1.86	0.8	1.49	37
On scale	1.95	0.68	1.33	38
On scale	1.96	0.94	1.84	39
On scale	1.99	1.55	3.08	40
On scale	2.02	1.32	2.67	41
On scale	2.15	1.48	3.19	42
On scale	0.99	0.93	0.92	43
On scale	2.18	1.42	3.09	44
On scale	2.22	0.9	2	45
On scale	2.24	0.96	2.15	46
On scale	2.28	1.2	2.72	47
On scale	2.49	1.07	2.66	48
On scale	2.59	1.64	4.25	49
On scale	0.99	0.44	0.44	50
On scale	1	0.78	0.78	51
On scale	1.07	0.69	0.74	52
On scale	1.15	1	1.15	53
On scale	0.359	0.331	0.118829	54
On scale	0.544	0.446	0.242624	55
On scale	0.742	0.291	0.215922	56
On scale	0.945	0.622	0.58779	57
On scale	0.949	0.403	0.382447	58
On scale	0.973	0.394	0.383362	59
On scale	0.988	0.927	0.915876	60
On scale	1.067	0.665	0.709555	61
On scale	1.145	1.002	1.14729	62
On scale	1.168	0.746	0.871328	63
On scale	1.273	0.871	1.10878	64
On scale	1.28	0.64	0.8192	65
On scale	1.281	0.757	0.969717	66
On scale	1.303	0.985	1.28346	67
On scale	1.308	0.62	0.81096	68
On scale	1.314	0.509	0.668826	69
On scale	1.379	1.088	1.50035	70
On scale	1.43	0.763	1.09109	71
On scale	1.559	0.733	1.14275	72
On scale	1.576	0.636	1.00234	73
On scale	1.618	0.716	1.15849	74
On scale	1.645	1.424	2.34248	75
On scale	1.684	0.968	1.63011	76
On scale	1.685	0.83	1.39855	77
On scale	1.713	0.943	1.61536	78
On scale	1.736	0.811	1.4079	79
On scale	1.861	0.798	1.48508	80
On scale	1.956	0.939	1.83668	81
On scale	2.021	1.323	2.67378	82
On scale	2.178	1.42	3.09276	83
On scale	2.219	0.902	2.00154	84
On scale	2.276	1.197	2.72437	85
skewosity	0.00696287	0.103152	0.536924

## Sheet: Blad4
	Tot_FU_length	Tot_FU_width	Tot__FU_surface				Tot_FU_length	Tot_FU_width	Tot__FU_surface				Tot_FU_length	Tot_FU_width	Tot__FU_surface
C1	1.07	0.551	0.58957	1		F1	1.02	0.64	0.6528	64		OS10	1.17	0.96	1.12	179
C1	1.179	0.744	0.877176	2		F10	1.3	1.01	1.313	65		OS11	1.21	0.75	0.91	180
C1	1.256	1.135	1.42556	3		F100	2.11	1.29	2.7219	66		OS12	1.24	0.59	0.73	181
C1	1.334	1.076	1.43538	4		F101	2.12	1.48	3.1376	67		OS13	1.25	0.64	0.8	182
C1a	0.86	0.59	0.5074	5		F102	2.13	1.44	3.0672	68		OS14	1.28	0.64	0.82	183
C1a	0.94	0.77	0.7238	6		F103	2.15	0.93	1.9995	69		OS15	1.28	0.76	0.97	184
C1a	0.95	0.61	0.5795	7		F104	2.15	1.32	2.838	70		OS16	1.3	0.78	1.02	185
C1a	0.99	0.78	0.7722	8		F105	2.16	1.02	2.2032	71		OS17	1.38	0.9	1.25	186
C1a	1.01	0.95	0.9595	9		F106	2.16	1.39	3.0024	72		OS18	1.4	0.94	1.32	187
C1a	1.04	0.69	0.7176	10		F107	2.18	1.33	2.8994	73		OS19	1.42	0.46	0.65	188
C1a	1.04	0.81	0.8424	11		F108	2.19	1.34	2.9346	74		OS2	0.82	0.66	0.54	189
C1a	1.07	0.91	0.9737	12		F109	2.21	0.95	2.0995	75		OS20	1.43	0.76	1.09	190
C1a	1.1	0.67	0.737	13		F11	1.3	0.89	1.157	76		OS21	1.47	0.61	0.9	191
C1a	1.12	1.01	1.1312	14		F110	2.21	1.19	2.6299	77		OS22	1.49	1.36	2.03	192
C1a	1.22	0.52	0.6344	15		F111	2.22	1.14	2.5308	78		OS23	1.5	0.86	1.29	193
C1a	1.22	1	1.22	16		F112	2.28	1.12	2.5536	79		OS24	1.55	1.3	2.02	194
C1a	1.27	1.25	1.5875	17		F113	2.37	1.28	3.0336	80		OS25	1.56	0.73	1.14	195
C1a	1.43	0.71	1.0153	18		F114	2.42	1.23	2.9766	81		OS26	1.58	0.64	1	196
C1a	1.48	0.97	1.4356	19		F115	2.56	1.21	3.0976	82		OS27	1.59	1.02	1.62	197
C1a	2	0.9	1.8	20		F12	1.31	1.24	1.6244	83		OS28	1.6	0.73	1.17	198
C1b	0.61	0.5	0.305	21		F13	1.32	1.15	1.518	84		OS29	1.62	0.72	1.16	199
C1b	0.66	0.54	0.3564	22		F14	1.34	1.17	1.5678	85		OS3	0.85	0.42	0.36	200
C1b	0.67	0.51	0.3417	23		F15	1.34	0.64	0.8576	86		OS30	1.63	0.64	1.04	201
C1b	0.74	0.65	0.481	24		F16	1.34	0.95	1.273	87		OS31	1.64	1.42	2.34	202
C1b	0.82	0.76	0.6232	25		F17	1.36	1.26	1.7136	88		OS32	1.68	0.97	1.63	203
C1b	0.91	0.83	0.7553	26		F18	1.37	0.73	1.0001	89		OS33	1.69	0.87	1.47	204
C1b	1.02	0.99	1.0098	27		F19	1.37	1.02	1.3974	90		OS34	1.69	1.09	1.84	205
C1b	1.04	0.87	0.9048	28		F2	1.07	0.93	0.9951	91		OS35	1.71	0.94	1.61	206
C1b	1.1	0.62	0.682	29		F20	1.37	1.02	1.3974	92		OS36	1.74	0.81	1.41	207
C1b	1.11	0.66	0.7326	30		F21	1.38	0.63	0.8694	93		OS37	1.75	0.96	1.69	208
C1b	1.15	0.74	0.851	31		F22	1.4	1.09	1.526	94		OS38	1.77	0.8	1.41	209
C1b	1.17	0.63	0.7371	32		F23	1.41	1.09	1.5369	95		OS39	1.79	1.44	2.57	210
C1b	1.21	0.68	0.8228	33		F24	1.43	0.8	1.144	96		OS4	0.9	0.77	0.69	211
C1b	1.21	1.13	1.3673	34		F25	1.79	1.44	2.5776	97		OS40	1.81	1.64	2.96	212
C1b	1.22	1.06	1.2932	35		F26	1.44	0.87	1.2528	98		OS41	1.82	0.88	1.6	213
C1b	1.24	0.9	1.116	36		F27	1.46	1.29	1.8834	99		OS42	1.86	1.01	1.87	214
C1b	1.27	1.08	1.3716	37		F28	1.48	1.01	1.4948	100		OS43	1.86	0.8	1.49	215
C1b	1.28	0.85	1.088	38		F29	1.48	1.01	1.4948	101		OS44	1.95	0.68	1.33	216
C1b	1.34	1.04	1.3936	39		F3	1.14	1.04	1.1856	102		OS46	1.96	0.94	1.84	217
C1b	1.35	0.91	1.2285	40		F30	1.48	1.17	1.7316	103		OS47	1.99	1.55	3.08	218
C1b	1.43	0.95	1.3585	41		F31	1.49	0.98	1.4602	104		OS48	2.02	1.32	2.67	219
C1b	1.48	0.86	1.2728	42		F32	1.5	0.72	1.08	105		OS49	2.15	1.48	3.19	220
C1b	1.5	0.87	1.305	43		F33	1.5	0.79	1.185	106		OS5	0.99	0.93	0.92	221
C1b	1.52	0.99	1.5048	44		F34	1.51	1.21	1.8271	107		OS50	2.18	1.42	3.09	222
C1b	1.54	0.92	1.4168	45		F35	1.53	0.93	1.4229	108		OS51	2.22	0.9	2	223
C1b	1.64	1.26	2.0664	46		F36	1.54	0.99	1.5246	109		OS52	2.24	0.96	2.15	224
C1b	1.81	1.05	1.9005	47		F37	1.58	1.31	2.0698	110		OS53	2.28	1.2	2.72	225
C2	1.03	0.46	0.4738	48		F38	1.58	0.97	1.5326	111		OS54	2.49	1.07	2.66	226
C2	1.04	0.75	0.78	49		F39	1.58	1.19	1.8802	112		OS55	2.59	1.64	4.25	227
C2	1.05	0.49	0.5145	50		F4	1.16	1	1.16	113		OS6	0.99	0.44	0.44	228
C2	1.07	0.88	0.9416	51		F40	1.59	0.96	1.5264	114		OS7	1	0.78	0.78	229
C2	1.198	0.85	1.0183	52		F41	1.61	1.23	1.9803	115		OS8	1.07	0.69	0.74	230
C2	1.227	0.814	0.998778	53		F42	1.61	1.09	1.7549	116		OS9	1.15	1	1.15	231
C2	1.25	0.84	1.05	54		F43	1.62	1.29	2.0898	117		SOS	0.359	0.331	0.118829	232
C2	1.28	1.1	1.408	55		F44	1.62	1.34	2.1708	118		SOS	0.544	0.446	0.242624	233
C2	1.31	0.78	1.0218	56		F45	1.62	1.32	2.1384	119		SOS	0.742	0.291	0.215922	234
C2	1.39	1.043	1.44977	57		F46	1.64	1.03	1.6892	120		SOS	0.945	0.622	0.58779	235
C2	1.4	1.26	1.764	58		F47	1.64	1.27	2.0828	121		SOS	0.949	0.403	0.382447	236
C2	1.43	0.92	1.3156	59		F48	1.66	0.45	0.747	122		SOS	0.973	0.394	0.383362	237
C2	1.49	1.02	1.5198	60		F49	1.66	1.41	2.3406	123		SOS	0.988	0.927	0.915876	238
C2	1.55	1.26	1.953	61		F5	1.18	0.98	1.1564	124		SOS	1.067	0.665	0.709555	239
C2	1.624	1.278	2.07547	62		F50	1.68	1.02	1.7136	125		SOS	1.145	1.002	1.14729	240
C2	1.949	1.208	2.35439	63		F51	1.68	1.18	1.9824	126		SOS	1.168	0.746	0.871328	241
						F52	1.69	1.02	1.7238	127		SOS	1.273	0.871	1.10878	242
						F53	1.69	0.83	1.4027	128		SOS	1.28	0.64	0.8192	243
						F54	1.7	1.34	2.278	129		SOS	1.281	0.757	0.969717	244
						F55	1.71	0.88	1.5048	130		SOS	1.303	0.985	1.28346	245
						F56	1.71	0.97	1.6587	131		SOS	1.308	0.62	0.81096	246
						F57	1.74	0.85	1.479	132		SOS	1.314	0.509	0.668826	247
						F58	1.74	0.89	1.5486	133		SOS	1.379	1.088	1.50035	248
						F59	1.75	1.24	2.17	134		SOS	1.43	0.763	1.09109	249
						F6	1.2	0.86	1.032	135		SOS	1.559	0.733	1.14275	250
						F60	1.76	1.07	1.8832	136		SOS	1.576	0.636	1.00234	251
						F61	1.76	1.03	1.8128	137		SOS	1.618	0.716	1.15849	252
						F62	1.77	1.27	2.2479	138		SOS	1.645	1.424	2.34248	253
						F63	1.77	1.02	1.8054	139		SOS	1.684	0.968	1.63011	254
						F64	1.78	1.08	1.9224	140		SOS	1.685	0.83	1.39855	255
						F65	1.78	1.3	2.314	141		SOS	1.713	0.943	1.61536	256
						F66	1.82	1.44	2.6208	142		SOS	1.736	0.811	1.4079	257
						F67	1.83	1.56	2.8548	143		SOS	1.861	0.798	1.48508	258
						F68	1.85	1.29	2.3865	144		SOS	1.956	0.939	1.83668	259
						F69	1.85	1.41	2.6085	145		SOS	2.021	1.323	2.67378	260
						F7	1.26	0.51	0.6426	146		SOS	2.178	1.42	3.09276	261
						F70	1.86	1.15	2.139	147		SOS	2.219	0.902	2.00154	262
						F71	1.87	0.72	1.3464	148		SOS	2.276	1.197	2.72437	263
						F72	1.87	1	1.87	149
						F73	1.87	1.27	2.3749	150
						F74	1.88	1.31	2.4628	151
						F75	1.9	0.96	1.824	152
						F76	1.91	0.95	1.8145	153
						F77	1.92	0.99	1.9008	154
						F78	1.92	1.26	2.4192	155
						F79	1.93	0.72	1.3896	156
						F8	1.27	0.87	1.1049	157
						F80	1.93	0.86	1.6598	158
						F81	1.94	1.03	1.9982	159
						F82	1.96	1.25	2.45	160
						F83	1.97	1.64	3.2308	161
						F84	1.98	0.89	1.7622	162
						F85	1.98	1.45	2.871	163
						F86	1.99	1.36	2.7064	164
						F87	2	0.7	1.4	165
						F88	2	1.16	2.32	166
						F89	2.01	0.97	1.9497	167
						F9	1.28	0.58	0.7424	168
						F90	2.01	1.03	2.0703	169
						F91	2.01	0.97	1.9497	170
						F92	2.03	0.93	1.8879	171
						F93	2.04	0.93	1.8972	172
						F94	2.05	1.16	2.378	173
						F95	2.06	1.45	2.987	174
						F96	2.09	1.33	2.7797	175
						F97	2.09	0.97	2.0273	176
						F98	2.1	1.22	2.562	177
						F99	2.11	1	2.11	178

## Sheet: Blad5
	Tot_FU_length	Tot_FU_width	Tot__FU_surface				Tot_FU_length	Tot_FU_width	Tot__FU_surface				Tot_FU_length	Tot_FU_width	Tot__FU_surface
C1	1.07	0.551	0.58957	1		F1	1.02	0.64	0.6528	64		OS10	1.17	0.96	1.12	179
C1	1.179	0.744	0.877176	2		F10	1.3	1.01	1.313	65		OS11	1.21	0.75	0.91	180
C1	1.256	1.135	1.42556	3		F100	2.11	1.29	2.7219	66		OS12	1.24	0.59	0.73	181
C1	1.334	1.076	1.43538	4		F101	2.12	1.48	3.1376	67		OS13	1.25	0.64	0.8	182
C1a	0.86	0.59	0.5074	5		F102	2.13	1.44	3.0672	68		OS14	1.28	0.64	0.82	183
C1a	0.94	0.77	0.7238	6		F103	2.15	0.93	1.9995	69		OS15	1.28	0.76	0.97	184
C1a	0.95	0.61	0.5795	7		F104	2.15	1.32	2.838	70		OS16	1.3	0.78	1.02	185
C1a	0.99	0.78	0.7722	8		F105	2.16	1.02	2.2032	71		OS17	1.38	0.9	1.25	186
C1a	1.01	0.95	0.9595	9		F106	2.16	1.39	3.0024	72		OS18	1.4	0.94	1.32	187
C1a	1.04	0.69	0.7176	10		F107	2.18	1.33	2.8994	73		OS19	1.42	0.46	0.65	188
C1a	1.04	0.81	0.8424	11		F108	2.19	1.34	2.9346	74		OS2	0.82	0.66	0.54	189
C1a	1.07	0.91	0.9737	12		F109	2.21	0.95	2.0995	75		OS20	1.43	0.76	1.09	190
C1a	1.1	0.67	0.737	13		F11	1.3	0.89	1.157	76		OS21	1.47	0.61	0.9	191
C1a	1.12	1.01	1.1312	14		F110	2.21	1.19	2.6299	77		OS22	1.49	1.36	2.03	192
C1a	1.22	0.52	0.6344	15		F111	2.22	1.14	2.5308	78		OS23	1.5	0.86	1.29	193
C1a	1.22	1	1.22	16		F112	2.28	1.12	2.5536	79		OS24	1.55	1.3	2.02	194
C1a	1.27	1.25	1.5875	17		F113	2.37	1.28	3.0336	80		OS25	1.56	0.73	1.14	195
C1a	1.43	0.71	1.0153	18		F114	2.42	1.23	2.9766	81		OS26	1.58	0.64	1	196
C1a	1.48	0.97	1.4356	19		F115	2.56	1.21	3.0976	82		OS27	1.59	1.02	1.62	197
C1a	2	0.9	1.8	20		F12	1.31	1.24	1.6244	83		OS28	1.6	0.73	1.17	198
C1b	0.61	0.5	0.305	21		F13	1.32	1.15	1.518	84		OS29	1.62	0.72	1.16	199
C1b	0.66	0.54	0.3564	22		F14	1.34	1.17	1.5678	85		OS3	0.85	0.42	0.36	200
C1b	0.67	0.51	0.3417	23		F15	1.34	0.64	0.8576	86		OS30	1.63	0.64	1.04	201
C1b	0.74	0.65	0.481	24		F16	1.34	0.95	1.273	87		OS31	1.64	1.42	2.34	202
C1b	0.82	0.76	0.6232	25		F17	1.36	1.26	1.7136	88		OS32	1.68	0.97	1.63	203
C1b	0.91	0.83	0.7553	26		F18	1.37	0.73	1.0001	89		OS33	1.69	0.87	1.47	204
C1b	1.02	0.99	1.0098	27		F19	1.37	1.02	1.3974	90		OS34	1.69	1.09	1.84	205
C1b	1.04	0.87	0.9048	28		F2	1.07	0.93	0.9951	91		OS35	1.71	0.94	1.61	206
C1b	1.1	0.62	0.682	29		F20	1.37	1.02	1.3974	92		OS36	1.74	0.81	1.41	207
C1b	1.11	0.66	0.7326	30		F21	1.38	0.63	0.8694	93		OS37	1.75	0.96	1.69	208
C1b	1.15	0.74	0.851	31		F22	1.4	1.09	1.526	94		OS38	1.77	0.8	1.41	209
C1b	1.17	0.63	0.7371	32		F23	1.41	1.09	1.5369	95		OS39	1.79	1.44	2.57	210
C1b	1.21	0.68	0.8228	33		F24	1.43	0.8	1.144	96		OS4	0.9	0.77	0.69	211
C1b	1.21	1.13	1.3673	34		F25	1.79	1.44	2.5776	97		OS40	1.81	1.64	2.96	212
C1b	1.22	1.06	1.2932	35		F26	1.44	0.87	1.2528	98		OS41	1.82	0.88	1.6	213
C1b	1.24	0.9	1.116	36		F27	1.46	1.29	1.8834	99		OS42	1.86	1.01	1.87	214
C1b	1.27	1.08	1.3716	37		F28	1.48	1.01	1.4948	100		OS43	1.86	0.8	1.49	215
C1b	1.28	0.85	1.088	38		F29	1.48	1.01	1.4948	101		OS44	1.95	0.68	1.33	216
C1b	1.34	1.04	1.3936	39		F3	1.14	1.04	1.1856	102		OS46	1.96	0.94	1.84	217
C1b	1.35	0.91	1.2285	40		F30	1.48	1.17	1.7316	103		OS47	1.99	1.55	3.08	218
C1b	1.43	0.95	1.3585	41		F31	1.49	0.98	1.4602	104		OS48	2.02	1.32	2.67	219
C1b	1.48	0.86	1.2728	42		F32	1.5	0.72	1.08	105		OS49	2.15	1.48	3.19	220
C1b	1.5	0.87	1.305	43		F33	1.5	0.79	1.185	106		OS5	0.99	0.93	0.92	221
C1b	1.52	0.99	1.5048	44		F34	1.51	1.21	1.8271	107		OS50	2.18	1.42	3.09	222
C1b	1.54	0.92	1.4168	45		F35	1.53	0.93	1.4229	108		OS51	2.22	0.9	2	223
C1b	1.64	1.26	2.0664	46		F36	1.54	0.99	1.5246	109		OS52	2.24	0.96	2.15	224
C1b	1.81	1.05	1.9005	47		F37	1.58	1.31	2.0698	110		OS53	2.28	1.2	2.72	225
C2	1.03	0.46	0.4738	48		F38	1.58	0.97	1.5326	111		OS54	2.49	1.07	2.66	226
C2	1.04	0.75	0.78	49		F39	1.58	1.19	1.8802	112		OS55	2.59	1.64	4.25	227
C2	1.05	0.49	0.5145	50		F4	1.16	1	1.16	113		OS6	0.99	0.44	0.44	228
C2	1.07	0.88	0.9416	51		F40	1.59	0.96	1.5264	114		OS7	1	0.78	0.78	229
C2	1.198	0.85	1.0183	52		F41	1.61	1.23	1.9803	115		OS8	1.07	0.69	0.74	230
C2	1.227	0.814	0.998778	53		F42	1.61	1.09	1.7549	116		OS9	1.15	1	1.15	231
C2	1.25	0.84	1.05	54		F43	1.62	1.29	2.0898	117		SOS	0.359	0.331	0.118829	232
C2	1.28	1.1	1.408	55		F44	1.62	1.34	2.1708	118		SOS	0.544	0.446	0.242624	233
C2	1.31	0.78	1.0218	56		F45	1.62	1.32	2.1384	119		SOS	0.742	0.291	0.215922	234
C2	1.39	1.043	1.44977	57		F46	1.64	1.03	1.6892	120		SOS	0.945	0.622	0.58779	235
C2	1.4	1.26	1.764	58		F47	1.64	1.27	2.0828	121		SOS	0.949	0.403	0.382447	236
C2	1.43	0.92	1.3156	59		F48	1.66	0.45	0.747	122		SOS	0.973	0.394	0.383362	237
C2	1.49	1.02	1.5198	60		F49	1.66	1.41	2.3406	123		SOS	0.988	0.927	0.915876	238
C2	1.55	1.26	1.953	61		F5	1.18	0.98	1.1564	124		SOS	1.067	0.665	0.709555	239
C2	1.624	1.278	2.07547	62		F50	1.68	1.02	1.7136	125		SOS	1.145	1.002	1.14729	240
C2	1.949	1.208	2.35439	63		F51	1.68	1.18	1.9824	126		SOS	1.168	0.746	0.871328	241
						F52	1.69	1.02	1.7238	127		SOS	1.273	0.871	1.10878	242
						F53	1.69	0.83	1.4027	128		SOS	1.28	0.64	0.8192	243
						F54	1.7	1.34	2.278	129		SOS	1.281	0.757	0.969717	244
						F55	1.71	0.88	1.5048	130		SOS	1.303	0.985	1.28346	245
						F56	1.71	0.97	1.6587	131		SOS	1.308	0.62	0.81096	246
						F57	1.74	0.85	1.479	132		SOS	1.314	0.509	0.668826	247
						F58	1.74	0.89	1.5486	133		SOS	1.379	1.088	1.50035	248
						F59	1.75	1.24	2.17	134		SOS	1.43	0.763	1.09109	249
						F6	1.2	0.86	1.032	135		SOS	1.559	0.733	1.14275	250
						F60	1.76	1.07	1.8832	136		SOS	1.576	0.636	1.00234	251
						F61	1.76	1.03	1.8128	137		SOS	1.618	0.716	1.15849	252
						F62	1.77	1.27	2.2479	138		SOS	1.645	1.424	2.34248	253
						F63	1.77	1.02	1.8054	139		SOS	1.684	0.968	1.63011	254
						F64	1.78	1.08	1.9224	140		SOS	1.685	0.83	1.39855	255
						F65	1.78	1.3	2.314	141		SOS	1.713	0.943	1.61536	256
						F66	1.82	1.44	2.6208	142		SOS	1.736	0.811	1.4079	257
						F67	1.83	1.56	2.8548	143		SOS	1.861	0.798	1.48508	258
						F68	1.85	1.29	2.3865	144		SOS	1.956	0.939	1.83668	259
						F69	1.85	1.41	2.6085	145		SOS	2.021	1.323	2.67378	260
						F7	1.26	0.51	0.6426	146		SOS	2.178	1.42	3.09276	261
						F70	1.86	1.15	2.139	147		SOS	2.219	0.902	2.00154	262
						F71	1.87	0.72	1.3464	148		SOS	2.276	1.197	2.72437	263
						F72	1.87	1	1.87	149
						F73	1.87	1.27	2.3749	150
						F74	1.88	1.31	2.4628	151
						F75	1.9	0.96	1.824	152
						F76	1.91	0.95	1.8145	153
						F77	1.92	0.99	1.9008	154
						F78	1.92	1.26	2.4192	155
						F79	1.93	0.72	1.3896	156
						F8	1.27	0.87	1.1049	157
						F80	1.93	0.86	1.6598	158
						F81	1.94	1.03	1.9982	159
						F82	1.96	1.25	2.45	160
						F83	1.97	1.64	3.2308	161
						F84	1.98	0.89	1.7622	162
						F85	1.98	1.45	2.871	163
						F86	1.99	1.36	2.7064	164
						F87	2	0.7	1.4	165
						F88	2	1.16	2.32	166
						F89	2.01	0.97	1.9497	167
						F9	1.28	0.58	0.7424	168
						F90	2.01	1.03	2.0703	169
						F91	2.01	0.97	1.9497	170
						F92	2.03	0.93	1.8879	171
						F93	2.04	0.93	1.8972	172
						F94	2.05	1.16	2.378	173
						F95	2.06	1.45	2.987	174
						F96	2.09	1.33	2.7797	175
						F97	2.09	0.97	2.0273	176
						F98	2.1	1.22	2.562	177
						F99	2.11	1	2.11	178
