# Supplementary material for: A morphometric analysis of Tobleriabicuspis, a Voltziales seed cone from the early Permian Jambi palaeoflora, Sumatra (Indonesia)
Source: PhytoKeys. 2019 Mar 25;119:67–95. doi: 10.3897/phytokeys.119.29555 (PMC6443619; doi:10.3897/phytokeys.119.29555)
Supplement: Supplementary material 2 [file phytokeys-119-067-s002.xlsx]

## Sheet: Blad1
Scale	Length	width	Proxy for scale surface
In cone	2.748	2.671	7.33991
In cone	2.965	3.034	8.99581
In cone	3.74	2.795	10.4533
In cone	4.287	2.739	11.7421
In cone	2.766	2.456	6.7933
In cone	3.795	3.06	11.6127
In cone	3.912	3.333	13.0387
In cone	4.162	3.913	16.2859
In cone	4.328	2.204	9.53891
Empty dispersed	3.195	3.705	11.8375
Empty dispersed	3.198	3.761	12.0277
Empty dispersed	3.249	2.867	9.31488
Empty dispersed	3.25	4.439	14.4268
Empty dispersed	2.069	2.698	5.58216
Empty dispersed	3.278	3.75	12.2925
Empty dispersed	3.324	4.582	15.2306
Empty dispersed	4.735	6.872	32.5389
Empty dispersed	4.48356	3.07206	13.7738
Empty dispersed	3.407	4.56	15.5359
Empty dispersed	3.412	3.237	11.0446
Empty dispersed	3.425	5.238	17.9401
Empty dispersed	3.445	3.704	12.7603
Empty dispersed	3.454	2.994	10.3413
Empty dispersed	4.78471	4.17467	19.9746
Empty dispersed	3.457	4.969	17.1778
Empty dispersed	3.48	3.563	12.3992
Empty dispersed	2.174	3.862	8.39599
Empty dispersed	3.594	3.712	13.3409
Empty dispersed	3.621	4.064	14.7157
Empty dispersed	3.639	3.489	12.6965
Empty dispersed	2.42524	3.33847	8.0966
Empty dispersed	3.739	4.718	17.6406
Empty dispersed	3.872	5.748	22.2563
Empty dispersed	4.851	5.584	27.088
Empty dispersed	3.885	5.331	20.7109
Empty dispersed	3.936	5.434	21.3882
Empty dispersed	3.967	3.379	13.4045
Empty dispersed	3.979	5.156	20.5157
Empty dispersed	3.989	4.028	16.0677
Empty dispersed	3.996	2.912	11.6364
Empty dispersed	4.00653	4.43162	17.7554
Empty dispersed	4.022	4.824	19.4021
Empty dispersed	3.99672	5.22789	20.8944
Empty dispersed	3.68805	3.77917	13.9378
Empty dispersed	2.48264	3.79182	9.41371
Empty dispersed	4.864	4.32	21.0125
Empty dispersed	3.81194	3.50391	13.3567
Empty dispersed	4.901	2.564	12.5662
Empty dispersed	4.15074	2.9389	12.1986
Empty dispersed	4.966	6.733	33.4361
Empty dispersed	3.33933	4.64949	15.5262
Empty dispersed	4.13	3.876	16.0079
Empty dispersed	4.15725	4.55521	18.9371
Empty dispersed	4.185	3.255	13.6222
Empty dispersed	4.994	6.881	34.3637
Empty dispersed	4.231	3.729	15.7774
Empty dispersed	4.293	4.118	17.6786
Empty dispersed	4.313	3.537	15.2551
Empty dispersed	4.367	3.763	16.433
Empty dispersed	4.455	4.467	19.9005
Empty dispersed	4.726	4.43162	20.9438
Empty dispersed	4.466	3.985	17.797
Empty dispersed	5.083	4.16	21.1453
Empty dispersed	4.477	3.607	16.1485
Empty dispersed	4.535	3.545	16.0766
Empty dispersed	4.551	4.028	18.3314
Empty dispersed	2.322	2.921	6.78256
Empty dispersed	4.554	3.802	17.3143
Empty dispersed	5.182	4.349	22.5365
Empty dispersed	5.213	5.399	28.145
Empty dispersed	5.734	6.991	40.0864
Empty dispersed	4.11954	4.86758	20.0522
Empty dispersed	5.961	6.601	39.3486
Empty dispersed	6.19	6.64	41.1016
Empty dispersed	4.584	3.968	18.1893
Empty dispersed	2.536	3.094	7.84638
Empty dispersed	1.72377	2.91427	5.02354
Empty dispersed	2.56957	3.37977	8.68454
Empty dispersed	4.46355	3.03868	13.5633
Empty dispersed	2.623	4.405	11.5543
Empty dispersed	2.712	2.084	5.65181
Empty dispersed	2.751	4.52	12.4345
Empty dispersed	2.752	3.293	9.06234
Empty dispersed	2.78254	1.78327	4.96202
Empty dispersed	2.818	2.895	8.15811
Empty dispersed	1.746	2.374	4.145
Empty dispersed	2.848	4.219	12.0157
Empty dispersed	5.63938	4.89338	27.5956
Empty dispersed	3.132	3.261	10.2135
Empty dispersed	3.137	3.463	10.8634
Empty dispersed	4.609	4.687	21.6024
Empty dispersed	3.158	4.626	14.6089
Empty dispersed	1.439	3.103	4.46522
Fertile dispersed	1.949	2.52	4.91148
Fertile dispersed	1.816	2.914	5.29182
Fertile dispersed	2.606	2.122	5.52993
Fertile dispersed	2.188	2.608	5.7063
Fertile dispersed	2.344	2.461	5.76858
Fertile dispersed	2.137	2.899	6.19516
Fertile dispersed	2.256	2.846	6.42058
Fertile dispersed	2.241	2.941	6.59078
Fertile dispersed	2.327	3.027	7.04383
Fertile dispersed	2.318	3.089	7.1603
Fertile dispersed	2.275	3.183	7.24132
Fertile dispersed	2.564	3.001	7.69456
Fertile dispersed	2.425	3.338	8.09465
Fertile dispersed	2.648	3.158	8.36238
Fertile dispersed	2.57	3.38	8.6866
Fertile dispersed	3.973	2.206	8.76444
Fertile dispersed	2.518	3.497	8.80545
Fertile dispersed	2.483	3.792	9.41554
Fertile dispersed	3.96	2.599	10.292
Fertile dispersed	2.955	3.508	10.3661
Fertile dispersed	2.933	3.555	10.4268
Fertile dispersed	2.924	3.795	11.0966
Fertile dispersed	3.132	3.601	11.2783
Fertile dispersed	3.66	3.156	11.551
Fertile dispersed	3.202	3.651	11.6905
Fertile dispersed	4.536	2.6	11.7936
Fertile dispersed	3.101	3.995	12.3885
Fertile dispersed	3.825	3.261	12.4733
Fertile dispersed	3.577	3.533	12.6375
Fertile dispersed	4.26	2.996	12.763
Fertile dispersed	3.128	4.155	12.9968
Fertile dispersed	3.812	3.504	13.3572
Fertile dispersed	3.776	3.638	13.7371
Fertile dispersed	3.759	3.693	13.882
Fertile dispersed	3.688	3.779	13.937
Fertile dispersed	4.502	3.182	14.3254
Fertile dispersed	3.338	4.335	14.4702
Fertile dispersed	3.136	4.653	14.5918
Fertile dispersed	3.624	4.035	14.6228
Fertile dispersed	4.119	3.559	14.6595
Fertile dispersed	3.673	4.082	14.9932
Fertile dispersed	3.483	4.402	15.3322
Fertile dispersed	3.339	4.649	15.523
Fertile dispersed	3.351	4.633	15.5252
Fertile dispersed	3.445	4.628	15.9435
Fertile dispersed	3.383	4.851	16.4109
Fertile dispersed	4.493	3.697	16.6106
Fertile dispersed	3.437	4.894	16.8207
Fertile dispersed	3.642	4.628	16.8552
Fertile dispersed	3.686	4.657	17.1657
Fertile dispersed	3.694	4.688	17.3175
Fertile dispersed	4.981	3.555	17.7075
Fertile dispersed	5.326	3.381	18.0072
Fertile dispersed	3.832	4.71	18.0487
Fertile dispersed	3.519	5.236	18.4255
Fertile dispersed	4.157	4.555	18.9351
Fertile dispersed	4.12	4.868	20.0562
Fertile dispersed	3.976	5.094	20.2537
Fertile dispersed	4.825	4.247	20.4918
Fertile dispersed	3.997	5.228	20.8963
Fertile dispersed	4.726	4.432	20.9456
Fertile dispersed	4.578	4.649	21.2831
Fertile dispersed	4.432	5.363	23.7688
Fertile dispersed	4.45	5.396	24.0122
Fertile dispersed	5.639	4.893	27.5916

## Sheet: Blad2
Scale	Length	width	Proxy for scale surface		Scale	Length	width	Empty		Scale	Length	width	Fertile			Scale	Length	width	In cone
In cone	2.748	2.671	7.33991		Empty dispersed	3.195	3.705	11.8375		Fertile dispersed	1.949	2.52	4.91148	1		In cone	2.748	2.671	7.33991
In cone	2.965	3.034	8.99581		Empty dispersed	3.198	3.761	12.0277		Fertile dispersed	1.816	2.914	5.29182	2		In cone	2.965	3.034	8.99581
In cone	3.74	2.795	10.4533		Empty dispersed	3.249	2.867	9.31488		Fertile dispersed	2.606	2.122	5.52993	3		In cone	3.74	2.795	10.4533
In cone	4.287	2.739	11.7421		Empty dispersed	3.25	4.439	14.4268		Fertile dispersed	2.188	2.608	5.7063	4		In cone	4.287	2.739	11.7421
In cone	2.766	2.456	6.7933		Empty dispersed	2.069	2.698	5.58216		Fertile dispersed	2.344	2.461	5.76858	5		In cone	2.766	2.456	6.7933
In cone	3.795	3.06	11.6127		Empty dispersed	3.278	3.75	12.2925		Fertile dispersed	2.137	2.899	6.19516	6		In cone	3.795	3.06	11.6127
In cone	3.912	3.333	13.0387		Empty dispersed	3.324	4.582	15.2306		Fertile dispersed	2.256	2.846	6.42058	7		In cone	3.912	3.333	13.0387
In cone	4.162	3.913	16.2859		Empty dispersed	4.735	6.872	32.5389		Fertile dispersed	2.241	2.941	6.59078	8		In cone	4.162	3.913	16.2859
In cone	4.328	2.204	9.53891		Empty dispersed	4.48356	3.07206	13.7738		Fertile dispersed	2.327	3.027	7.04383	9		In cone	4.328	2.204	9.53891
Empty dispersed	3.195	3.705	11.8375		Empty dispersed	3.407	4.56	15.5359		Fertile dispersed	2.318	3.089	7.1603	10
Empty dispersed	3.198	3.761	12.0277		Empty dispersed	3.412	3.237	11.0446		Fertile dispersed	2.275	3.183	7.24132	11
Empty dispersed	3.249	2.867	9.31488		Empty dispersed	3.425	5.238	17.9401		Fertile dispersed	2.564	3.001	7.69456	12
Empty dispersed	3.25	4.439	14.4268		Empty dispersed	3.445	3.704	12.7603		Fertile dispersed	2.425	3.338	8.09465	13
Empty dispersed	2.069	2.698	5.58216		Empty dispersed	3.454	2.994	10.3413		Fertile dispersed	2.648	3.158	8.36238	14
Empty dispersed	3.278	3.75	12.2925		Empty dispersed	4.78471	4.17467	19.9746		Fertile dispersed	2.57	3.38	8.6866	15
Empty dispersed	3.324	4.582	15.2306		Empty dispersed	3.457	4.969	17.1778		Fertile dispersed	3.973	2.206	8.76444	16
Empty dispersed	4.735	6.872	32.5389		Empty dispersed	3.48	3.563	12.3992		Fertile dispersed	2.518	3.497	8.80545	17
Empty dispersed	4.48356	3.07206	13.7738		Empty dispersed	2.174	3.862	8.39599		Fertile dispersed	2.483	3.792	9.41554	18
Empty dispersed	3.407	4.56	15.5359		Empty dispersed	3.594	3.712	13.3409		Fertile dispersed	3.96	2.599	10.292	19
Empty dispersed	3.412	3.237	11.0446		Empty dispersed	3.621	4.064	14.7157		Fertile dispersed	2.955	3.508	10.3661	20
Empty dispersed	3.425	5.238	17.9401		Empty dispersed	3.639	3.489	12.6965		Fertile dispersed	2.933	3.555	10.4268	21
Empty dispersed	3.445	3.704	12.7603		Empty dispersed	2.42524	3.33847	8.0966		Fertile dispersed	2.924	3.795	11.0966	22
Empty dispersed	3.454	2.994	10.3413		Empty dispersed	3.739	4.718	17.6406		Fertile dispersed	3.132	3.601	11.2783	23
Empty dispersed	4.78471	4.17467	19.9746		Empty dispersed	3.872	5.748	22.2563		Fertile dispersed	3.66	3.156	11.551	24
Empty dispersed	3.457	4.969	17.1778		Empty dispersed	4.851	5.584	27.088		Fertile dispersed	3.202	3.651	11.6905	25
Empty dispersed	3.48	3.563	12.3992		Empty dispersed	3.885	5.331	20.7109		Fertile dispersed	4.536	2.6	11.7936	26
Empty dispersed	2.174	3.862	8.39599		Empty dispersed	3.936	5.434	21.3882		Fertile dispersed	3.101	3.995	12.3885	27
Empty dispersed	3.594	3.712	13.3409		Empty dispersed	3.967	3.379	13.4045		Fertile dispersed	3.825	3.261	12.4733	28
Empty dispersed	3.621	4.064	14.7157		Empty dispersed	3.979	5.156	20.5157		Fertile dispersed	3.577	3.533	12.6375	29
Empty dispersed	3.639	3.489	12.6965		Empty dispersed	3.989	4.028	16.0677		Fertile dispersed	4.26	2.996	12.763	30
Empty dispersed	2.42524	3.33847	8.0966		Empty dispersed	3.996	2.912	11.6364		Fertile dispersed	3.128	4.155	12.9968	31
Empty dispersed	3.739	4.718	17.6406		Empty dispersed	4.00653	4.43162	17.7554		Fertile dispersed	3.812	3.504	13.3572	32
Empty dispersed	3.872	5.748	22.2563		Empty dispersed	4.022	4.824	19.4021		Fertile dispersed	3.776	3.638	13.7371	33
Empty dispersed	4.851	5.584	27.088		Empty dispersed	3.99672	5.22789	20.8944		Fertile dispersed	3.759	3.693	13.882	34
Empty dispersed	3.885	5.331	20.7109		Empty dispersed	3.68805	3.77917	13.9378		Fertile dispersed	3.688	3.779	13.937	35
Empty dispersed	3.936	5.434	21.3882		Empty dispersed	2.48264	3.79182	9.41371		Fertile dispersed	4.502	3.182	14.3254	36
Empty dispersed	3.967	3.379	13.4045		Empty dispersed	4.864	4.32	21.0125		Fertile dispersed	3.338	4.335	14.4702	37
Empty dispersed	3.979	5.156	20.5157		Empty dispersed	3.81194	3.50391	13.3567		Fertile dispersed	3.136	4.653	14.5918	38
Empty dispersed	3.989	4.028	16.0677		Empty dispersed	4.901	2.564	12.5662		Fertile dispersed	3.624	4.035	14.6228	39
Empty dispersed	3.996	2.912	11.6364		Empty dispersed	4.15074	2.9389	12.1986		Fertile dispersed	4.119	3.559	14.6595	40
Empty dispersed	4.00653	4.43162	17.7554		Empty dispersed	4.966	6.733	33.4361		Fertile dispersed	3.673	4.082	14.9932	41
Empty dispersed	4.022	4.824	19.4021		Empty dispersed	3.33933	4.64949	15.5262		Fertile dispersed	3.483	4.402	15.3322	42
Empty dispersed	3.99672	5.22789	20.8944		Empty dispersed	4.13	3.876	16.0079		Fertile dispersed	3.339	4.649	15.523	43
Empty dispersed	3.68805	3.77917	13.9378		Empty dispersed	4.15725	4.55521	18.9371		Fertile dispersed	3.351	4.633	15.5252	44
Empty dispersed	2.48264	3.79182	9.41371		Empty dispersed	4.185	3.255	13.6222		Fertile dispersed	3.445	4.628	15.9435	45
Empty dispersed	4.864	4.32	21.0125		Empty dispersed	4.994	6.881	34.3637		Fertile dispersed	3.383	4.851	16.4109	46
Empty dispersed	3.81194	3.50391	13.3567		Empty dispersed	4.231	3.729	15.7774		Fertile dispersed	4.493	3.697	16.6106	47
Empty dispersed	4.901	2.564	12.5662		Empty dispersed	4.293	4.118	17.6786		Fertile dispersed	3.437	4.894	16.8207	48
Empty dispersed	4.15074	2.9389	12.1986		Empty dispersed	4.313	3.537	15.2551		Fertile dispersed	3.642	4.628	16.8552	49
Empty dispersed	4.966	6.733	33.4361		Empty dispersed	4.367	3.763	16.433		Fertile dispersed	3.686	4.657	17.1657	50
Empty dispersed	3.33933	4.64949	15.5262		Empty dispersed	4.455	4.467	19.9005		Fertile dispersed	3.694	4.688	17.3175	51
Empty dispersed	4.13	3.876	16.0079		Empty dispersed	4.726	4.43162	20.9438		Fertile dispersed	4.981	3.555	17.7075	52
Empty dispersed	4.15725	4.55521	18.9371		Empty dispersed	4.466	3.985	17.797		Fertile dispersed	5.326	3.381	18.0072	53
Empty dispersed	4.185	3.255	13.6222		Empty dispersed	5.083	4.16	21.1453		Fertile dispersed	3.832	4.71	18.0487	54
Empty dispersed	4.994	6.881	34.3637		Empty dispersed	4.477	3.607	16.1485		Fertile dispersed	3.519	5.236	18.4255	55
Empty dispersed	4.231	3.729	15.7774		Empty dispersed	4.535	3.545	16.0766		Fertile dispersed	4.157	4.555	18.9351	56
Empty dispersed	4.293	4.118	17.6786		Empty dispersed	4.551	4.028	18.3314		Fertile dispersed	4.12	4.868	20.0562	57
Empty dispersed	4.313	3.537	15.2551		Empty dispersed	2.322	2.921	6.78256		Fertile dispersed	3.976	5.094	20.2537	58
Empty dispersed	4.367	3.763	16.433		Empty dispersed	4.554	3.802	17.3143		Fertile dispersed	4.825	4.247	20.4918	59
Empty dispersed	4.455	4.467	19.9005		Empty dispersed	5.182	4.349	22.5365		Fertile dispersed	3.997	5.228	20.8963	60
Empty dispersed	4.726	4.43162	20.9438		Empty dispersed	5.213	5.399	28.145		Fertile dispersed	4.726	4.432	20.9456	61
Empty dispersed	4.466	3.985	17.797		Empty dispersed	5.734	6.991	40.0864		Fertile dispersed	4.578	4.649	21.2831	62
Empty dispersed	5.083	4.16	21.1453		Empty dispersed	4.11954	4.86758	20.0522		Fertile dispersed	4.432	5.363	23.7688	63
Empty dispersed	4.477	3.607	16.1485		Empty dispersed	5.961	6.601	39.3486		Fertile dispersed	4.45	5.396	24.0122	64
Empty dispersed	4.535	3.545	16.0766		Empty dispersed	6.19	6.64	41.1016		Fertile dispersed	5.639	4.893	27.5916	65
Empty dispersed	4.551	4.028	18.3314		Empty dispersed	4.584	3.968	18.1893						66
Empty dispersed	2.322	2.921	6.78256		Empty dispersed	2.536	3.094	7.84638						67
Empty dispersed	4.554	3.802	17.3143		Empty dispersed	1.72377	2.91427	5.02354						68
Empty dispersed	5.182	4.349	22.5365		Empty dispersed	2.56957	3.37977	8.68454						69
Empty dispersed	5.213	5.399	28.145		Empty dispersed	4.46355	3.03868	13.5633						70
Empty dispersed	5.734	6.991	40.0864		Empty dispersed	2.623	4.405	11.5543						71
Empty dispersed	4.11954	4.86758	20.0522		Empty dispersed	2.712	2.084	5.65181						72
Empty dispersed	5.961	6.601	39.3486		Empty dispersed	2.751	4.52	12.4345						73
Empty dispersed	6.19	6.64	41.1016		Empty dispersed	2.752	3.293	9.06234						74
Empty dispersed	4.584	3.968	18.1893		Empty dispersed	2.78254	1.78327	4.96202						75
Empty dispersed	2.536	3.094	7.84638		Empty dispersed	2.818	2.895	8.15811						76
Empty dispersed	1.72377	2.91427	5.02354		Empty dispersed	1.746	2.374	4.145						77
Empty dispersed	2.56957	3.37977	8.68454		Empty dispersed	2.848	4.219	12.0157						78
Empty dispersed	4.46355	3.03868	13.5633		Empty dispersed	5.63938	4.89338	27.5956						79
Empty dispersed	2.623	4.405	11.5543		Empty dispersed	3.132	3.261	10.2135						80
Empty dispersed	2.712	2.084	5.65181		Empty dispersed	3.137	3.463	10.8634						81
Empty dispersed	2.751	4.52	12.4345		Empty dispersed	4.609	4.687	21.6024						82
Empty dispersed	2.752	3.293	9.06234		Empty dispersed	3.158	4.626	14.6089						83
Empty dispersed	2.78254	1.78327	4.96202		Empty dispersed	1.439	3.103	4.46522						84
Empty dispersed	2.818	2.895	8.15811											85
Empty dispersed	1.746	2.374	4.145											86
Empty dispersed	2.848	4.219	12.0157											87
Empty dispersed	5.63938	4.89338	27.5956											88
Empty dispersed	3.132	3.261	10.2135											89
Empty dispersed	3.137	3.463	10.8634											90
Empty dispersed	4.609	4.687	21.6024											91
Empty dispersed	3.158	4.626	14.6089											92
Empty dispersed	1.439	3.103	4.46522											93
Fertile dispersed	1.949	2.52	4.91148											94
Fertile dispersed	1.816	2.914	5.29182											95
Fertile dispersed	2.606	2.122	5.52993											96
Fertile dispersed	2.188	2.608	5.7063											97
Fertile dispersed	2.344	2.461	5.76858											98
Fertile dispersed	2.137	2.899	6.19516											99
Fertile dispersed	2.256	2.846	6.42058											100
Fertile dispersed	2.241	2.941	6.59078											101
Fertile dispersed	2.327	3.027	7.04383											102
Fertile dispersed	2.318	3.089	7.1603											103
Fertile dispersed	2.275	3.183	7.24132											104
Fertile dispersed	2.564	3.001	7.69456											105
Fertile dispersed	2.425	3.338	8.09465											106
Fertile dispersed	2.648	3.158	8.36238											107
Fertile dispersed	2.57	3.38	8.6866											108
Fertile dispersed	3.973	2.206	8.76444											109
Fertile dispersed	2.518	3.497	8.80545											110
Fertile dispersed	2.483	3.792	9.41554											111
Fertile dispersed	3.96	2.599	10.292											112
Fertile dispersed	2.955	3.508	10.3661											113
Fertile dispersed	2.933	3.555	10.4268											114
Fertile dispersed	2.924	3.795	11.0966											115
Fertile dispersed	3.132	3.601	11.2783											116
Fertile dispersed	3.66	3.156	11.551											117
Fertile dispersed	3.202	3.651	11.6905											118
Fertile dispersed	4.536	2.6	11.7936											119
Fertile dispersed	3.101	3.995	12.3885											120
Fertile dispersed	3.825	3.261	12.4733											121
Fertile dispersed	3.577	3.533	12.6375											122
Fertile dispersed	4.26	2.996	12.763											123
Fertile dispersed	3.128	4.155	12.9968											124
Fertile dispersed	3.812	3.504	13.3572											125
Fertile dispersed	3.776	3.638	13.7371											126
Fertile dispersed	3.759	3.693	13.882											127
Fertile dispersed	3.688	3.779	13.937											128
Fertile dispersed	4.502	3.182	14.3254											129
Fertile dispersed	3.338	4.335	14.4702											130
Fertile dispersed	3.136	4.653	14.5918											131
Fertile dispersed	3.624	4.035	14.6228											132
Fertile dispersed	4.119	3.559	14.6595											133
Fertile dispersed	3.673	4.082	14.9932											134
Fertile dispersed	3.483	4.402	15.3322											135
Fertile dispersed	3.339	4.649	15.523											136
Fertile dispersed	3.351	4.633	15.5252											137
Fertile dispersed	3.445	4.628	15.9435											138
Fertile dispersed	3.383	4.851	16.4109											139
Fertile dispersed	4.493	3.697	16.6106											140
Fertile dispersed	3.437	4.894	16.8207											141
Fertile dispersed	3.642	4.628	16.8552											142
Fertile dispersed	3.686	4.657	17.1657											143
Fertile dispersed	3.694	4.688	17.3175											144
Fertile dispersed	4.981	3.555	17.7075											145
Fertile dispersed	5.326	3.381	18.0072											146
Fertile dispersed	3.832	4.71	18.0487											147
Fertile dispersed	3.519	5.236	18.4255											148
Fertile dispersed	4.157	4.555	18.9351											149
Fertile dispersed	4.12	4.868	20.0562											150
Fertile dispersed	3.976	5.094	20.2537											151
Fertile dispersed	4.825	4.247	20.4918											152
Fertile dispersed	3.997	5.228	20.8963											153
Fertile dispersed	4.726	4.432	20.9456											154
Fertile dispersed	4.578	4.649	21.2831											155
Fertile dispersed	4.432	5.363	23.7688											156
Fertile dispersed	4.45	5.396	24.0122											157
Fertile dispersed	5.639	4.893	27.5916											158
